# Supplementary material for: Developmental transcriptome of resting cell formation in Mycobacterium smegmatis
Source: BMC Genomics. 2016 Oct 26;17:837. doi: 10.1186/s12864-016-3190-4 (PMC5081680; doi:10.1186/s12864-016-3190-4)
Supplement: Additional file 1: Table S1. — List of Mycobacterium smegmatis mc2155 genes with statistically significant differential expression (log2 fold change > 1, p < 0.001) after starvation in PBS or PBS-Tween80 at 1, 3, 24 h and 14 d. (XLSX 2064 kb) [file 12864_2016_3190_MOESM1_ESM.xlsx]

## Sheet: Description
Sheet heading	Description
PBS	Cultures under PBS starvation
PBS-T	Cultures under PBS-Tween80 starvation
Up	Up-regulated
Down	Down-regulated
Column heading	Description
logFC	Log2-fold change of expression (vs. T0)
logCPM	Average log2-counts per million (of all time points)
PValue	P-value
FDR	False detection rate
COG	Clusters of orthologous groups
COGs
Cellular processes and signaling
D	Cell cycle control, cell division, chromosome partitioning
M	Cell wall/membrane/envelop biogenesis
N	Protein export
O	Post-translational modification, protein turnover, chaperone functions
T	Signal Transduction mechanisms
U	Intracellular trafficing and secretion
V	Defense mechanisms
W	Extracellular structures
Y	Nuclear structure
Z	Cytoskeleton
Information storage and processing
A	RNA processing and modification
B	Chromatin Structure and dynamics
J	Translation, ribosomal structure and biogenesis
K	Transcription
L	Replication and repair
Metabolism
C	Energy production and conversion
E	Amino Acid metabolism and transport
F	Nucleotide metabolism and transport
G	Carbohydrate metabolism and transport
H	Coenzyme metabolism and transport
I	Lipid metabolism and transport
P	Inorganic ion transport and metabolism
Q	Secondary metabolites biosynthesis, transport, and catabolism
Poorly characterized
R	General Functional Prediction only
S	Function Unknown
-	Not in COGs

## Sheet: PBS 1h Up
Synonym	logFC	logCPM	PValue	FDR	Gene	COG	Product
MSMEG_1083	11.7837	5.56147	3.54475e-52	4.88112e-49	-	-	hypothetical protein
MSMEG_0571	9.96605	7.14879	1.20949e-60	8.32732e-57	-	COG0388R	carbon-nitrogen hydrolase
MSMEG_2526	8.73637	10.5525	8.07677e-57	1.39021e-53	tynA	COG3733Q	tyramine oxidase
MSMEG_1082	8.61719	10.1285	7.30184e-57	1.39021e-53	-	COG2197TK	response regulator
MSMEG_2523	8.13238	5.64703	2.58111e-51	2.96182e-48	-	COG4591M	efflux ABC transporter permease
MSMEG_0568	7.7184	6.19321	4.84206e-57	1.39021e-53	-	COG2516R	radical SAM domain-containing protein
MSMEG_6735	7.452	8.59305	1.33258e-47	1.01942e-44	-	COG0531E	amino acid permease
MSMEG_5730	7.28694	9.54654	9.50719e-47	6.5457e-44	-	COG1953FH	permease for cytosine/purines, uracil, thiamine, allantoin transporter
MSMEG_2524	7.23378	6.86625	2.48487e-50	2.44404e-47	-	COG1136V	ABC transporter ATP-binding protein
MSMEG_0570	7.21444	4.6982	6.71267e-44	3.30119e-41	-	-	hypothetical protein
MSMEG_2184	7.18462	6.66528	5.21884e-45	2.99431e-42	-	COG0531E	amino acid permease
MSMEG_6734	6.96261	8.36412	6.50742e-42	2.6355e-39	-	COG2141C	dibenzothiophene desulfurization enzyme A
MSMEG_5656	6.88436	8.29455	3.32819e-39	1.09117e-36	hisD	COG0141E	histidinol dehydrogenase
MSMEG_6816	6.79648	10.0959	5.90547e-42	2.5412e-39	-	COG0243C	molybdopterin oxidoreductase
MSMEG_2522	6.79177	7.83873	7.67907e-46	4.8064e-43	-	COG0577V	efflux ABC transporter permease
MSMEG_0432	6.6334	8.41201	1.58008e-40	5.72572e-38	-	COG1587H	bifunctional uroporphyrinogen-III synthetase/response regulator domain-containing protein
MSMEG_1084	6.55181	6.70843	1.12503e-44	5.95833e-42	-	COG0747E	peptide/opine/nickel uptake family protein ABC transporter periplasmic substrate-binding protein
MSMEG_5653	6.39827	7.92847	5.49092e-36	1.26017e-33	-	COG1457F	cytosine/purines uracil thiamine allantoin permease
MSMEG_2159	6.25554	8.44624	1.87426e-18	9.55874e-17	-	COG3220S	hypothetical protein
MSMEG_2157	6.25457	9.44451	5.16564e-16	1.80535e-14	-	COG4278S	hypothetical protein
MSMEG_1764	6.1683	9.83056	7.52799e-37	1.85108e-34	-	COG0160E	L-lysine aminotransferase
MSMEG_5655	6.13185	6.8501	2.53327e-36	6.01433e-34	-	COG0388R	carbon-nitrogen hydrolase
MSMEG_0569	6.09868	6.86081	5.30542e-43	2.43519e-40	-	COG2072P	potassium transport flavoprotein
MSMEG_2186	6.03761	4.69418	8.35358e-27	1.10605e-24	-	COG3665S	hypothetical protein
MSMEG_2158	6.01134	8.18291	3.81383e-20	2.26364e-18	-	-	hypothetical protein
MSMEG_5358	5.97838	8.29335	2.26657e-37	6.00205e-35	-	COG2421C	acetamidase/formamidase
MSMEG_5357	5.92953	5.16944	2.91348e-38	8.35803e-36	-	-	hypothetical protein
MSMEG_4008	5.91718	7.02293	1.57106e-40	5.72572e-38	-	COG3491R	oxidoreductase, 2OG-Fe(II) oxygenase
MSMEG_1987	5.89343	5.75515	9.04805e-40	3.11479e-37	-	COG4766E	hypothetical protein
MSMEG_4009	5.85209	2.31014	2.64387e-16	9.94702e-15	-	-	vanillate O-demethylase
MSMEG_0780	5.84059	7.382	1.22773e-37	3.38117e-35	-	COG2334R	phosphotransferase enzyme family protein
MSMEG_4010	5.78857	3.52935	7.38283e-26	8.76393e-24	-	COG3324R	glyoxalase
MSMEG_6259	5.74476	8.82482	3.22422e-37	8.22176e-35	amt	COG0004P	ammonium transporter
MSMEG_2525	5.54263	8.22573	2.47355e-34	5.32201e-32	-	COG0531E	amino acid permease
MSMEG_2160	5.46925	6.40374	2.18899e-22	1.9322e-20	-	-	hypothetical protein
MSMEG_4011	5.32347	6.07389	1.49852e-30	2.51642e-28	-	COG2233F	pyrimidine permease RutG
MSMEG_6817	5.28127	8.52702	2.83697e-33	5.42571e-31	-	COG1595K	igma-70 family RNA polymerase sigma factor
MSMEG_4638	5.27275	3.45829	6.07946e-28	8.72022e-26	-	COG1018C	vanillate O-demethylase
MSMEG_1878	5.2512	10.2095	4.3116e-21	2.91033e-19	-	COG1544J	S30AE family protein
MSMEG_4012	5.21674	4.90535	5.68915e-30	8.90223e-28	hydA	COG0044F	phenylhydantoinase
MSMEG_1232	5.18068	4.5984	2.47239e-33	4.86355e-31	-	COG0715P	ABC transporter substrate-binding protein
MSMEG_1597	5.17421	10.0346	2.13178e-24	2.29333e-22	-	-	transcription factor WhiB
MSMEG_6579	5.07978	10.8762	4.40882e-17	1.83968e-15	-	-	hypothetical protein
MSMEG_0567	5.03203	6.70042	2.89125e-38	8.35803e-36	-	COG2144R	selenophosphate synthetase
MSMEG_0779	4.88576	6.83297	9.66566e-35	2.14671e-32	-	COG1028IQR	short chain dehydrogenase
MSMEG_1765	4.86651	7.20073	7.34418e-31	1.26412e-28	-	COG1787V	restriction endonuclease
MSMEG_2748	4.85917	7.4415	2.06953e-31	3.74967e-29	sthA	COG1249C	soluble pyridine nucleotide transhydrogenase
MSMEG_4501	4.84537	7.13429	2.6383e-30	4.32493e-28	-	COG1301C	sodium:dicarboxylate symporter
MSMEG_0427	4.77858	7.19355	6.67582e-32	1.24224e-29	nirB	COG1251C	nitrite reductase [NAD(P)H], large subunit
MSMEG_1414	4.72825	5.16227	1.74177e-22	1.55742e-20	-	COG1834E	amidinotransferase
MSMEG_1413	4.71699	4.93547	9.27762e-22	7.17712e-20	rocD	COG4992E	ornithine--oxo-acid transaminase
MSMEG_1551	4.69471	8.79209	1.52822e-27	2.10436e-25	-	-	hypothetical protein
MSMEG_3402	4.66617	5.46402	1.10706e-29	1.6938e-27	-	COG1457F	cytosine permease
MSMEG_2570	4.64285	5.71911	8.31105e-34	1.73399e-31	-	COG2233F	xanthine/uracil permease
MSMEG_4637	4.63545	4.54789	8.7174e-27	1.13244e-24	-	-	hypothetical protein
MSMEG_3403	4.56853	5.61938	4.12433e-30	6.60373e-28	amiF	COG0388R	formamidase
MSMEG_5016	4.56556	7.21782	6.13671e-24	6.30616e-22	-	COG2608P	hypothetical protein
MSMEG_1086	4.56328	3.31945	1.89553e-16	7.3733e-15	-	COG1173EP	ABC transporter permease
MSMEG_5344	4.53911	5.84565	4.18629e-31	7.3904e-29	-	-	hypothetical protein
MSMEG_3400	4.49575	6.36329	5.43663e-27	7.33945e-25	-	COG0154J	glutamyl-tRNA(Gln) amidotransferase subunit A
MSMEG_2982	4.48257	7.9693	3.02592e-21	2.07267e-19	-	COG0683E	periplasmic binding protein
MSMEG_2798	4.48234	9.53291	7.34317e-24	7.43496e-22	-	COG0785O	hypothetical protein
MSMEG_0431	4.40529	7.32276	1.37383e-27	1.93037e-25	-	COG2138S	hypothetical protein
MSMEG_2979	4.38597	4.86642	2.43136e-25	2.74425e-23	-	COG4674R	ABC transporter ATP-binding protein
MSMEG_2980	4.34884	6.30141	1.7156e-26	2.07226e-24	-	COG4177E	hypothetical protein
MSMEG_5085	4.30303	9.27658	7.80167e-22	6.17408e-20	folP	COG0294H	dihydropteroate synthase
MSMEG_5654	4.29463	5.69792	1.24385e-26	1.55707e-24	-	COG0583K	LysR family transcriptional regulator
MSMEG_2838	4.26031	6.75225	3.04052e-21	2.07267e-19	-	-	hypothetical protein
MSMEG_4639	4.22563	3.74471	1.21399e-21	9.0851e-20	-	-	hypothetical protein
MSMEG_1990	4.22521	3.83301	1.13131e-21	8.55939e-20	-	-	hypothetical protein
MSMEG_5332	4.1631	4.18296	3.17399e-24	3.36198e-22	-	COG3226S	TetR family transcriptional regulator
MSMEG_2598	4.15118	7.32054	9.1729e-27	1.16955e-24	-	COG1028IQR	short chain dehydrogenase
MSMEG_5582	4.1008	7.00526	2.19082e-21	1.57123e-19	-	-	hypothetical protein
MSMEG_0911	4.08858	10.2626	3.26915e-16	1.19724e-14	aceA	COG2224C	isocitrate lyase
MSMEG_3616	4.06603	8.7644	5.15864e-21	3.44828e-19	-	COG2261S	integral membrane protein
MSMEG_1234	4.04677	1.94814	8.21816e-13	1.72506e-11	-	COG1116P	taurine import ATP-binding protein TauB
MSMEG_0586	4.01865	12.0029	5.52268e-12	9.90199e-11	-	-	STAS domain-containing protein
MSMEG_0572	4.01368	6.84372	6.41038e-23	6.12992e-21	-	-	hypothetical protein
MSMEG_1696	3.9941	5.9342	3.20694e-20	1.93342e-18	-	COG1846K	MarR family transcriptional regulator
MSMEG_5729	3.98731	7.54662	4.18443e-24	4.36513e-22	-	COG4126E	hydantoin racemase
MSMEG_5389	3.96712	7.75653	2.02911e-20	1.29356e-18	-	COG0019E	LysA protein
MSMEG_2425	3.90937	9.71805	7.77676e-19	4.11869e-17	amt	COG0004P	ammonium transporter
MSMEG_1079	3.8977	5.39022	2.27043e-20	1.42109e-18	-	-	hypothetical protein
MSMEG_5390	3.89672	8.13633	5.8844e-20	3.46274e-18	-	COG3439S	hypothetical protein
MSMEG_2597	3.88169	7.85794	4.24097e-22	3.47608e-20	-	COG1012C	aldehyde dehydrogenase
MSMEG_1178	3.86923	7.35777	1.06889e-23	1.06657e-21	-	COG1737K	transcriptional regulator
MSMEG_1762	3.85562	7.35633	1.82471e-21	1.32244e-19	-	COG1012C	piperideine-6-carboxylic acid dehydrogenase
MSMEG_2978	3.82246	4.85856	2.39322e-21	1.66437e-19	-	COG0410E	ABC transporter ATP-binding protein
MSMEG_2837	3.81674	9.57002	1.41895e-16	5.67993e-15	-	COG3383R	nitrate reductase NarB
MSMEG_2595	3.80497	8.6544	7.48259e-21	4.90644e-19	-	COG0174E	gamma-glutamylisopropylamide synthetase
MSMEG_0910	3.74918	6.97771	2.38936e-18	1.20079e-16	-	-	hypothetical protein
MSMEG_2596	3.74602	6.8204	1.12852e-24	1.2532e-22	-	COG2071R	peptidase C26
MSMEG_3401	3.74124	3.91497	1.68343e-18	8.64958e-17	-	COG1540R	LamB/YcsF family protein
MSMEG_6260	3.73512	4.711	1.57002e-20	1.01977e-18	glnT	COG0174E	glutamine synthetase
MSMEG_5952	3.7258	3.23797	2.55961e-17	1.09459e-15	-	-	hypothetical protein
MSMEG_5360	3.70241	3.51972	3.28137e-19	1.82195e-17	-	COG2116P	formate/nitrate transporter
MSMEG_3471	3.69806	7.1192	2.89776e-23	2.85015e-21	-	COG0807H	hypothetical protein
MSMEG_0433	3.69713	4.35343	5.32048e-21	3.52226e-19	-	COG2223P	nitrite extrusion protein
MSMEG_0375	3.6769	9.61937	6.32358e-14	1.62193e-12	-	COG1502I	phospholipase D
MSMEG_5084	3.67583	9.20023	1.84211e-15	5.9266e-14	-	COG0463M	glucosyl-3-phosphoglycerate synthase
MSMEG_2981	3.63187	5.13283	3.03842e-18	1.48366e-16	-	COG0559E	branched-chain amino acid ABC transporter permease
MSMEG_4711	3.62318	3.94081	3.49222e-19	1.92351e-17	-	COG0022C	pyruvate dehydrogenase E1 component subunit beta
MSMEG_0416	3.60205	10.5324	4.47104e-13	9.89811e-12	-	-	hypothetical protein
MSMEG_5953	3.59685	4.24177	2.19228e-20	1.38476e-18	-	COG2755E	hypothetical protein
MSMEG_6115	3.5668	7.53169	2.89024e-16	1.06985e-14	-	COG0111HE	phosphoglycerate dehydrogenase
MSMEG_1552	3.5503	9.16585	3.85366e-17	1.61783e-15	eat	COG0833E	ethanolamine permease
MSMEG_6534	3.52677	1.47659	1.32853e-08	1.35913e-07	-	-	hypothetical protein
MSMEG_2426	3.51628	9.88728	2.21169e-15	6.95318e-14	-	COG0347E	nitrogen regulatory protein P-II
MSMEG_0435	3.48563	10.2807	1.01805e-07	8.55833e-07	-	COG1984E	allophanate hydrolase subunit 2
MSMEG_5606	3.48016	8.03834	5.97279e-11	8.99839e-10	-	COG1294C	cytochrome bd-I oxidase subunit II
MSMEG_0762	3.47979	8.92952	2.6909e-12	5.1896e-11	-	COG2124Q	cytochrome P450
MSMEG_0436	3.47751	10.0491	1.35276e-09	1.62828e-08	-	COG2049E	allophanate hydrolase subunit 1
MSMEG_1184	3.46981	8.59372	8.39997e-14	2.08035e-12	-	-	serine esterase, cutinase
MSMEG_2185	3.4697	4.90526	8.32752e-16	2.82438e-14	-	COG3665S	hypothetical protein
MSMEG_0522	3.44274	7.33731	2.32604e-13	5.3741e-12	-	-	pp24 protein
MSMEG_1698	3.4417	7.71452	6.2327e-14	1.6072e-12	-	COG3180R	ammonia monooxygenase
MSMEG_3615	3.44063	7.04189	1.21806e-18	6.30552e-17	-	COG1064R	zinc-binding alcohol dehydrogenase
MSMEG_2427	3.43875	8.83093	1.11614e-17	5.15745e-16	glnD	COG2844O	PII uridylyl-transferase
MSMEG_1080	3.42187	6.14893	8.60665e-16	2.90474e-14	-	-	large subunit of N,N-dimethylformamidase
MSMEG_0963	3.41586	8.0922	1.68781e-13	3.95257e-12	-	-	hypothetical protein
MSMEG_1128	3.41116	5.26196	3.78832e-22	3.22007e-20	-	-	hypothetical protein
MSMEG_3422	3.40838	6.77343	2.34679e-21	1.64874e-19	-	COG0111HE	D-isomer specific 2-hydroxyacid dehydrogenase
MSMEG_4992	3.40565	9.28739	1.59003e-13	3.74909e-12	-	-	hypothetical protein
MSMEG_2958	3.40462	11.2441	3.79147e-10	5.02972e-09	-	-	hypothetical protein
MSMEG_1711	3.39852	3.61179	3.69031e-14	9.69762e-13	-	COG1129G	ABC transporter ATP-binding protein
MSMEG_1495	3.39098	5.58254	5.02715e-19	2.70406e-17	-	COG0637R	HAD-superfamily hydrolase
MSMEG_2569	3.38594	3.14968	1.69259e-14	4.68012e-13	-	COG3491R	oxidoreductase, 2OG-Fe(II) oxygenase
MSMEG_3141	3.38577	11.1867	3.85218e-12	7.22678e-11	-	-	hypothetical protein
MSMEG_5359	3.37207	5.55843	9.76901e-23	8.96796e-21	cynS	COG1513P	cyanate hydratase
MSMEG_6116	3.36988	9.13818	4.62473e-15	1.39655e-13	-	COG3195S	OHCU decarboxylase
MSMEG_6441	3.36669	7.53443	1.82718e-16	7.14781e-15	-	COG1309K	TetR family transcriptional regulator
MSMEG_3142	3.33468	10.6288	4.45437e-13	9.893e-12	-	COG1309K	HTH-type transcriptional repressor AcnR
MSMEG_1320	3.32923	3.14951	1.28074e-15	4.1791e-14	-	COG2271G	major facilitator superfamily protein
MSMEG_0357	3.32607	8.58132	2.59581e-14	7.00868e-13	-	COG2814G	transmembrane transporter
MSMEG_3022	3.31815	13.2184	3.13542e-09	3.56227e-08	-	COG2261S	transglycosylase associated protein
MSMEG_4991	3.29718	9.53941	1.48665e-12	2.94126e-11	-	-	hypothetical protein
MSMEG_1988	3.28996	4.02923	2.21404e-14	6.04907e-13	-	-	hypothetical protein
MSMEG_5543	3.28512	12.2819	3.59261e-10	4.80294e-09	-	-	hypothetical protein
MSMEG_5352	3.2851	8.33591	3.0503e-10	4.16692e-09	-	COG2388R	hypothetical protein
MSMEG_5570	3.28116	9.88527	2.9025e-10	3.98082e-09	-	COG3285L	ATP-dependent DNA ligase
MSMEG_5015	3.27555	7.33076	1.31204e-16	5.31569e-15	-	-	hypothetical protein
MSMEG_1695	3.26613	9.65142	1.33869e-13	3.17823e-12	-	COG1109G	phosphoglucomutase/phosphomannomutase
MSMEG_5605	3.25419	9.12638	3.45935e-10	4.64282e-09	-	COG1271C	cytochrome bd ubiquinol oxidase subunit I
MSMEG_2599	3.2536	6.60303	4.0266e-22	3.35823e-20	-	COG2186K	GntR family transcriptional regulator
MSMEG_0523	3.25183	8.23874	4.42091e-12	8.11679e-11	-	COG1396K	DNA-binding protein
MSMEG_1759	3.2374	6.67581	4.30035e-10	5.65036e-09	-	-	hypothetical protein
MSMEG_6233	3.22826	8.65493	5.28367e-13	1.1512e-11	-	COG2220R	hypothetical protein
MSMEG_1085	3.22613	2.96328	8.47604e-11	1.24696e-09	-	COG0601EP	dipeptide transporter permease DppB
MSMEG_2376	3.21654	10.2163	3.17997e-10	4.32504e-09	-	-	hypothetical protein
MSMEG_1273	3.21405	3.76232	2.79829e-15	8.71773e-14	-	-	hypothetical protein
MSMEG_1553	3.21373	8.64558	2.50107e-16	9.46145e-15	eutB	COG4303E	ethanolamine ammonia-lyase, large subunit
MSMEG_5474	3.20328	6.94308	5.72916e-16	1.98217e-14	-	COG0589T	universal stress protein family protein
MSMEG_1088	3.19909	3.16536	1.61305e-09	1.91811e-08	gatA	COG0154J	glutamyl-tRNA(Gln)/aspartyl-tRNA(Asn) amidotransferase subunit alpha
MSMEG_0696	3.1931	7.8858	8.44827e-13	1.76797e-11	-	-	hypothetical protein
MSMEG_5014	3.13819	8.64771	3.45452e-14	9.11278e-13	-	COG2217P	ATPase P
MSMEG_4013	3.13408	4.68839	2.44431e-16	9.29784e-15	-	COG2141C	oxidoreductase
MSMEG_2171	3.1255	4.85329	1.77078e-15	5.72387e-14	-	COG1804C	L-carnitine dehydratase/bile acid-inducible protein F
MSMEG_1412	3.12463	4.26984	8.65818e-15	2.49421e-13	-	COG0531E	amino acid permease
MSMEG_1712	3.10702	1.6538	1.32521e-08	1.35775e-07	-	COG1879G	ABC transporter periplasmic protein
MSMEG_4990	3.08612	6.54011	3.43424e-15	1.05557e-13	-	COG0745TK	DNA-binding response regulator
MSMEG_0230	3.07088	7.61857	2.95502e-14	7.85535e-13	-	COG1937S	hypothetical protein
MSMEG_1358	3.0602	9.0514	4.56675e-12	8.31801e-11	-	-	hypothetical protein
MSMEG_5875	3.03503	8.08312	1.17058e-12	2.33607e-11	-	-	hypothetical protein
MSMEG_4649	3.02394	3.38994	2.11988e-12	4.11137e-11	-	COG5285Q	phytanoyl-CoA dioxygenase
MSMEG_3443	3.02195	8.56383	1.42473e-12	2.83505e-11	-	-	hypothetical protein
MSMEG_1624	3.01341	2.57939	3.92132e-10	5.18201e-09	-	COG0589T	universal stress protein family protein
MSMEG_5473	3.0109	8.01142	8.70157e-14	2.13204e-12	-	COG1113E	transporter
MSMEG_1179	2.99853	6.13633	2.74656e-18	1.36043e-16	hutU	COG2987E	urocanate hydratase
MSMEG_1763	2.99404	6.97935	1.3933e-16	5.60988e-15	-	COG1522K	leucine-responsive regulatory protein
MSMEG_4503	2.98112	4.54597	4.2995e-16	1.53379e-14	-	-	hypothetical protein
MSMEG_1761	2.97982	6.78929	3.87057e-11	6.05656e-10	-	-	integral membrane protein
MSMEG_2959	2.96953	10.2793	2.63764e-08	2.53634e-07	gabT	COG0160E	4-aminobutyrate aminotransferase
MSMEG_2659	2.96884	7.71981	7.74731e-15	2.26018e-13	ald	COG0686E	alanine dehydrogenase
MSMEG_4014	2.96868	4.48264	3.92267e-14	1.02691e-12	-	COG0624E	N-carbamoyl-L-amino acid amidohydrolase
MSMEG_3312	2.96188	7.34681	9.57032e-14	2.32833e-12	-	COG5592S	hemerythrin HHE cation binding domain-containing protein
MSMEG_1237	2.95342	4.83702	2.7098e-16	1.00849e-14	-	-	hypothetical protein
MSMEG_5353	2.93537	6.69754	3.63584e-09	4.09701e-08	-	COG2227H	methyltransferase
MSMEG_4651	2.93488	3.15901	2.79576e-11	4.47647e-10	-	COG1082G	AP endonuclease, family protein 2
MSMEG_6261	2.93383	4.26281	2.17394e-16	8.40877e-15	-	COG0067E	glutamine amidotransferase
MSMEG_6322	2.93035	8.9041	3.60724e-12	6.84183e-11	-	-	bifunctional wax ester synthase/acyl-CoA diacylglycerol acyltransferase
MSMEG_0428	2.92448	4.91258	2.34057e-17	1.01351e-15	-	COG2146PR	nitrite reductase [NAD(P)H] small subunit
MSMEG_1359	2.92356	7.82544	5.1232e-12	9.23383e-11	-	COG2378K	DeoR family transcriptional regulator
MSMEG_1989	2.91831	4.76823	2.17777e-17	9.55029e-16	-	COG1018C	phenoxybenzoate dioxygenase subunit beta
MSMEG_4993	2.91613	9.84064	1.4995e-10	2.11994e-09	-	-	hypothetical protein
MSMEG_3564	2.91597	11.1031	8.58215e-08	7.34926e-07	bfr	COG2193P	bacterioferritin
MSMEG_5542	2.90777	11.3824	2.4999e-07	1.90607e-06	-	COG1476K	transcriptional regulator
MSMEG_1180	2.90297	5.08362	2.68697e-17	1.14196e-15	-	COG0624E	allantoate amidohydrolase
MSMEG_6739	2.899	11.1648	1.76214e-07	1.39132e-06	-	-	hypothetical protein
MSMEG_6264	2.88854	4.20653	1.27555e-14	3.60518e-13	-	COG0665E	oxidoreductase
MSMEG_1676	2.88394	7.87045	4.57554e-10	5.95512e-09	add	COG1816F	adenosine deaminase
MSMEG_5765	2.87551	4.19552	4.84414e-16	1.71035e-14	-	COG2346R	globin
MSMEG_2831	2.87544	5.65282	4.35838e-14	1.13236e-12	-	-	hypothetical protein
MSMEG_5794	2.8718	8.17281	1.90141e-12	3.69809e-11	-	COG5178A	hypothetical protein
MSMEG_1101	2.8608	6.52605	1.00227e-10	1.462e-09	-	-	hypothetical protein
MSMEG_1151	2.85922	7.44819	7.95126e-14	1.98349e-12	-	COG1396K	DNA-binding protein
MSMEG_3273	2.85809	8.50939	6.78132e-11	1.01499e-09	-	COG1363G	glutamyl aminopeptidase, M42 family protein
MSMEG_1620	2.85806	4.03054	3.60586e-13	8.11318e-12	-	-	hypothetical protein
MSMEG_6751	2.8543	8.33803	9.90066e-12	1.72137e-10	-	-	hypothetical protein
MSMEG_5375	2.84846	6.09236	2.0939e-17	9.24136e-16	-	COG2186K	GntR family transcriptional regulator
MSMEG_1598	2.83779	6.02549	1.31124e-17	5.97873e-16	-	-	hypothetical protein
MSMEG_3444	2.83587	9.28889	9.04636e-11	1.32802e-09	-	COG2303E	choline dehydrogenase
MSMEG_0697	2.83223	9.51474	5.10527e-10	6.6071e-09	-	COG3374S	integral membrane protein
MSMEG_3536	2.81485	9.27443	4.40411e-11	6.79871e-10	-	COG2814G	sugar transporter
MSMEG_1846	2.80885	4.97134	1.16129e-09	1.41014e-08	-	COG3301P	polysulfide reductase NrfD
MSMEG_2471	2.79379	6.77227	3.47291e-15	1.06271e-13	-	COG2609C	pyruvate dehydrogenase subunit alpha
MSMEG_6765	2.78818	9.02569	1.32324e-05	6.71866e-05	-	COG0842V	ABC transporter
MSMEG_1770	2.78599	14.1865	4.06906e-07	2.95211e-06	-	-	hypothetical protein
MSMEG_3421	2.78507	6.52632	3.70499e-17	1.56496e-15	-	COG2814G	inner membrane metabolite transporter YdfJ
MSMEG_5401	2.78278	9.24209	4.75761e-09	5.22427e-08	-	-	hypothetical protein
MSMEG_1697	2.78171	4.47084	1.36608e-11	2.32234e-10	-	-	hypothetical protein
MSMEG_6445	2.77246	6.43459	8.96885e-13	1.85996e-11	-	COG1387ER	hypothetical protein
MSMEG_5109	2.75801	4.53705	2.18815e-15	6.91075e-14	-	COG2220R	hypothetical protein
MSMEG_2112	2.75328	11.3353	3.11012e-07	2.30746e-06	-	COG0078E	hypothetical protein
MSMEG_1192	2.73765	1.77647	1.15722e-07	9.5648e-07	-	COG0739M	M23 peptidase domain-containing protein
MSMEG_2187	2.73224	5.83455	8.57923e-14	2.10957e-12	-	COG1984E	urea amidolyase
MSMEG_3560	2.73202	8.1484	2.3004e-10	3.18038e-09	-	-	hypothetical protein
MSMEG_1775	2.72412	9.76562	4.76215e-10	6.17466e-09	-	COG2124Q	cytochrome P450 monooxygenase
MSMEG_0968	2.72025	8.58066	7.25067e-11	1.08054e-09	-	COG2124Q	cytochrome P450
MSMEG_1847	2.7165	5.77881	6.17098e-10	7.85346e-09	-	COG0437C	4Fe-4S ferredoxin
MSMEG_1319	2.70964	3.35006	1.05026e-12	2.12564e-11	-	COG3473Q	Asp/Glu racemase
MSMEG_0356	2.70342	7.64429	6.77505e-09	7.28847e-08	-	COG2388R	acetyltransferase
MSMEG_0695	2.69547	8.96554	3.53133e-10	4.73019e-09	-	COG1159R	isoniazid inductible protein IniA
MSMEG_5876	2.69473	8.62338	7.30778e-10	9.19818e-09	-	-	H-N-H endonuclease F-TflIV
MSMEG_1758	2.69303	8.12463	2.21639e-09	2.57768e-08	-	-	hypothetical protein
MSMEG_5917	2.68266	3.84142	7.90255e-13	1.66899e-11	-	-	hypothetical protein
MSMEG_5333	2.67528	5.96273	1.8265e-14	5.01372e-13	-	-	hypothetical protein
MSMEG_1772	2.67288	9.84564	3.73244e-08	3.44938e-07	-	COG3369S	hypothetical protein
MSMEG_5722	2.6713	10.879	4.40696e-08	4.01349e-07	-	-	hypothetical protein
MSMEG_3311	2.67073	7.96289	1.35355e-10	1.92545e-09	-	-	acyl carrier protein
MSMEG_1263	2.65083	5.96002	1.03633e-12	2.10477e-11	-	-	hypothetical protein
MSMEG_5936	2.63646	10.6473	8.85692e-09	9.3099e-08	-	-	hypothetical protein
MSMEG_6616	2.6352	11.5121	2.97954e-08	2.84129e-07	-	COG1063ER	S-(hydroxymethyl)glutathione dehydrogenase
MSMEG_6767	2.63137	11.9081	5.62903e-07	3.93461e-06	-	COG3321Q	mycocerosic acid synthase
MSMEG_1554	2.63045	6.6156	1.27765e-14	3.60518e-13	eutC	COG4302E	ethanolamine ammonia-lyase small subunit
MSMEG_5938	2.62699	10.7436	1.08078e-08	1.12066e-07	-	-	hypothetical protein
MSMEG_3331	2.61622	7.28588	8.22e-09	8.68017e-08	-	-	hypothetical protein
MSMEG_6440	2.60035	9.30893	4.25723e-10	5.60441e-09	-	COG2072P	monooxygenase, flavin-binding family protein
MSMEG_2183	2.59966	3.84298	1.78163e-11	2.99184e-10	-	COG2905T	hypothetical protein
MSMEG_2849	2.59333	5.17459	8.24576e-11	1.21568e-09	-	COG1733K	transcriptional regulatory protein
MSMEG_1185	2.58929	6.75205	1.11994e-11	1.92289e-10	-	COG1522K	AsnC family transcriptional regulator
MSMEG_4384	2.58292	6.82253	3.41732e-11	5.39639e-10	-	COG0744M	penicillin binding protein transpeptidase domain-containing protein
MSMEG_2035	2.58143	10.1363	7.80042e-09	8.28794e-08	-	COG1231E	amine oxidase
MSMEG_1113	2.57685	7.90904	3.50445e-08	3.26056e-07	-	COG0438M	glycosyl transferase family protein
MSMEG_0358	2.57633	7.22886	2.83374e-12	5.41953e-11	-	COG0208F	ribonucleotide-diphosphate reductase subunit beta
MSMEG_2756	2.57606	11.0958	1.38205e-09	1.66063e-08	-	-	hypothetical protein
MSMEG_4712	2.57142	5.40584	4.86465e-12	8.83724e-11	-	COG1071C	pyruvate dehydrogenase E1 component subunit alpha
MSMEG_6580	2.56637	5.26267	9.56477e-13	1.96114e-11	-	COG1733K	transcriptional regulator family protein
MSMEG_5180	2.56409	11.4135	4.26924e-06	2.43527e-05	-	-	hypothetical protein
MSMEG_4660	2.55813	4.79672	4.23861e-11	6.58755e-10	-	-	hypothetical protein
MSMEG_1177	2.55139	5.54331	5.481e-13	1.19043e-11	-	COG1457F	cytosine/purines uracil thiamine allantoin permease
MSMEG_2115	2.55035	10.6397	3.82327e-06	2.19543e-05	-	-	hypothetical protein
MSMEG_3673	2.5499	10.3255	1.60304e-07	1.28635e-06	malQ	COG1640G	4-alpha-glucanotransferase
MSMEG_3330	2.54764	5.20378	2.74042e-09	3.14988e-08	-	-	hypothetical protein
MSMEG_6615	2.54679	9.78497	1.14844e-07	9.50362e-07	-	COG2761Q	hypothetical protein
MSMEG_4659	2.54411	6.29773	1.24347e-13	2.98303e-12	-	COG2188K	GntR family transcriptional regulator
MSMEG_0934	2.54085	8.60203	1.83265e-09	2.17174e-08	-	-	hypothetical protein
MSMEG_6141	2.54041	7.87436	1.14831e-11	1.9667e-10	-	COG3653Q	N-acyl-D-glutamate amidohydrolase
MSMEG_5342	2.53741	9.65586	2.19865e-08	2.15024e-07	-	-	hypothetical protein
MSMEG_0267	2.53731	11.7203	1.22344e-08	1.26099e-07	-	COG0657I	esterase
MSMEG_4664	2.53621	5.93864	5.71242e-10	7.32402e-09	-	COG3962E	IolD protein
MSMEG_5107	2.53023	3.40475	7.85045e-12	1.38236e-10	-	COG0596R	hypothetical protein
MSMEG_6766	2.51863	8.54289	7.23376e-05	0.000308578	-	COG1131V	ABC transporter ATP-binding protein
MSMEG_1312	2.51409	4.00791	7.34198e-13	1.56166e-11	-	COG5336S	hypothetical protein
MSMEG_6263	2.51382	4.3481	2.3794e-13	5.47898e-12	-	COG0069E	glutamate synthase
MSMEG_6354	2.50268	11.0486	3.37987e-09	3.82108e-08	-	COG0400R	serine esterase, cutinase
MSMEG_5661	2.49923	7.47462	1.99674e-11	3.3047e-10	-	COG1132V	ABC transporter ATP-binding protein
MSMEG_1227	2.49761	4.08251	3.13532e-12	5.96316e-11	-	COG2188K	GntR family transcriptional regulator
MSMEG_1794	2.49667	10.5153	2.65984e-08	2.55412e-07	-	COG2141C	dehydrogenase
MSMEG_5731	2.491	5.78838	2.245e-14	6.10942e-13	-	COG1802K	GntR family transcriptional regulator
MSMEG_1966	2.49022	4.93444	4.24646e-12	7.85937e-11	-	-	hypothetical protein
MSMEG_2144	2.48856	7.87243	2.56325e-11	4.14272e-10	-	-	hypothetical protein
MSMEG_3559	2.4725	7.27943	3.93747e-09	4.40089e-08	-	COG1028IQR	short chain dehydrogenase
MSMEG_0524	2.47036	3.25282	3.50545e-07	2.57578e-06	-	COG0300R	short chain dehydrogenase
MSMEG_2113	2.47022	7.95682	5.36352e-07	3.77585e-06	-	-	hypothetical protein
MSMEG_6535	2.46778	4.78219	2.7846e-12	5.34037e-11	fusA	COG0480J	elongation factor G
MSMEG_1081	2.46734	2.86282	2.84867e-07	2.13418e-06	-	-	hypothetical protein
MSMEG_4916	2.46452	10.6895	3.10227e-08	2.93394e-07	-	COG0366G	alpha-amylase
MSMEG_6252	2.46439	2.58549	1.04809e-06	6.90976e-06	-	-	hypothetical protein
MSMEG_0573	2.46283	2.36754	5.76107e-08	5.13131e-07	-	COG1595K	ECF sigma factor RpoE1
MSMEG_1792	2.46029	9.67684	2.30792e-07	1.77741e-06	-	-	hypothetical protein
MSMEG_5117	2.4549	6.77747	4.30829e-08	3.94449e-07	-	COG0506E	proline dehydrogenase
MSMEG_3254	2.45137	11.64	8.72163e-06	4.60847e-05	-	COG1714S	RDD family protein
MSMEG_4650	2.4501	2.80888	2.92332e-09	3.33782e-08	-	COG0673R	oxidoreductase YisS
MSMEG_1596	2.43775	4.71222	1.27882e-11	2.18478e-10	-	COG1309K	transcriptional regulator
MSMEG_5218	2.43148	5.16328	7.90126e-12	1.38776e-10	-	COG5485R	hypothetical protein
MSMEG_3315	2.43002	6.56661	2.60444e-11	4.19943e-10	-	-	hypothetical protein
MSMEG_6305	2.42783	8.44022	1.83799e-07	1.44623e-06	-	-	hypothetical protein
MSMEG_4663	2.42664	4.37083	2.18969e-08	2.14453e-07	-	COG3718G	protein IolB
MSMEG_1225	2.4264	6.37424	2.92966e-14	7.8181e-13	-	-	hypothetical protein
MSMEG_3255	2.42168	11.1907	1.10585e-06	7.23744e-06	-	COG2259S	DoxX subfamily protein
MSMEG_1844	2.41958	5.83174	1.54903e-12	3.04824e-11	-	COG2323S	hypothetical protein
MSMEG_3398	2.41872	5.27699	6.80794e-14	1.72962e-12	-	COG2814G	integral membrane transporter
MSMEG_2719	2.41778	3.24988	2.49286e-08	2.4072e-07	-	COG0374C	hydrogen:quinone oxidoreductase
MSMEG_2914	2.40792	8.40068	6.98226e-07	4.76914e-06	-	COG1063ER	L-idonate 5-dehydrogenase
MSMEG_2742	2.40313	5.36733	1.85761e-11	3.11184e-10	-	-	DNA-damage-inducible protein
MSMEG_1293	2.40221	6.36178	7.76883e-13	1.6458e-11	-	COG2233F	xanthine/uracil permeases family protein
MSMEG_5826	2.40114	10.6312	8.74089e-08	7.45737e-07	-	COG0028EH	pyruvate decarboxylase
MSMEG_1301	2.39459	1.21739	4.04707e-05	0.000182697	-	COG2197TK	hypothetical protein
MSMEG_1217	2.38447	3.47628	3.76677e-09	4.23762e-08	-	COG0410E	ABC transporter ATP-binding protein
MSMEG_1361	2.37778	8.73218	1.36419e-07	1.11022e-06	-	COG0383G	alpha-mannosidase
MSMEG_1543	2.37041	10.4905	1.08709e-08	1.12551e-07	-	COG1012C	eptc-inducible aldehyde dehydrogenase
MSMEG_3310	2.36916	9.01258	3.23045e-08	3.03848e-07	-	-	integral membrane protein
MSMEG_6740	2.36772	8.67874	7.38892e-08	6.42707e-07	-	COG2515E	1-aminocyclopropane-1-carboxylate deaminase
MSMEG_3450	2.36325	7.37307	3.12193e-10	4.25634e-09	dehII	COG1011R	haloacid dehalogenase
MSMEG_1182	2.36032	3.8092	1.23806e-09	1.49545e-08	hutI	COG1228Q	imidazolonepropionase
MSMEG_0761	2.35253	8.02488	2.36672e-09	2.7411e-08	-	COG1141C	hypothetical protein
MSMEG_3902	2.35244	11.8437	2.57526e-07	1.95702e-06	-	COG0464O	ATPase AAA
MSMEG_2428	2.34772	6.17763	6.77219e-13	1.44803e-11	-	COG1396K	DNA-binding protein
MSMEG_3446	2.34427	1.1621	5.4088e-05	0.000236142	-	-	hypothetical protein
MSMEG_6262	2.33868	3.16135	6.16584e-10	7.85346e-09	-	COG0070E	FwdC/FmdC family protein
MSMEG_1801	2.33125	6.76646	8.89885e-08	7.58275e-07	-	-	hypothetical protein
MSMEG_0574	2.3284	4.49163	3.65532e-12	6.91398e-11	-	COG1595K	ECF sigma factor RpoE1
MSMEG_4563	2.32266	9.14637	2.37472e-07	1.81868e-06	-	COG3153R	puromycin N-acetyltransferase
MSMEG_3523	2.32189	1.75109	5.7753e-06	3.18103e-05	-	-	hypothetical protein
MSMEG_3472	2.32116	4.92151	1.09116e-12	2.19028e-11	-	-	hypothetical protein
MSMEG_6612	2.32017	10.0816	1.17385e-07	9.69056e-07	moxR	COG0714R	ATPase, MoxR family protein
MSMEG_3321	2.31768	5.32152	5.10654e-12	9.22795e-11	-	COG1804C	ATP/GTP-binding protein
MSMEG_5083	2.31765	6.35282	4.92728e-13	1.08384e-11	-	-	hypothetical protein
MSMEG_1709	2.3094	0.815931	0.000464374	0.00162049	-	COG1172G	ABC transporter
MSMEG_1760	2.30879	6.90177	1.56504e-10	2.20354e-09	-	COG4221R	short-chain dehydrogenase/reductase SDR
MSMEG_0415	2.30793	9.84473	1.32344e-08	1.35775e-07	-	COG1853R	NADH-FMN oxidoreductase
MSMEG_4714	2.30063	3.65546	6.06836e-09	6.59001e-08	-	COG2030I	MoaC domain-containing protein
MSMEG_3104	2.29252	4.71452	2.21464e-10	3.06797e-09	-	-	hypothetical protein
MSMEG_0584	2.29039	10.8203	0.000507299	0.00175471	-	-	hypothetical protein
MSMEG_4015	2.28457	3.87303	8.36772e-09	8.82263e-08	-	-	hypothetical protein
MSMEG_0265	2.28265	8.35127	3.65553e-07	2.67463e-06	-	COG1573L	uracil DNA glycosylase superfamily protein
MSMEG_4656	2.27999	5.03322	9.52553e-10	1.17744e-08	-	COG1129G	sugar ABC transporter ATP-binding protein
MSMEG_1787	2.27884	9.03234	3.5556e-07	2.60706e-06	-	-	RsbW protein
MSMEG_5402	2.27786	10.186	4.13172e-07	2.99126e-06	-	COG0300R	dehydrogenase DhgA
MSMEG_6199	2.27722	5.18566	8.7254e-13	1.82044e-11	-	-	transcription factor WhiB
MSMEG_4662	2.27715	4.06534	2.95435e-08	2.82118e-07	-	COG1830G	deoxyribose-phosphate aldolase superfamily protein
MSMEG_5511	2.27706	8.52278	4.05423e-07	2.94445e-06	-	COG4867R	von Willebrand factor A
MSMEG_0883	2.27688	6.47609	1.08222e-09	1.32581e-08	-	COG3653Q	amidohydrolase
MSMEG_1181	2.27682	4.26977	5.13418e-09	5.61093e-08	hutF	COG0402FR	N-formimino-L-glutamate deiminase
MSMEG_2399	2.27577	9.65583	1.33943e-06	8.53098e-06	ung	COG0692L	uracil-DNA glycosylase
MSMEG_3543	2.27554	9.42594	7.92133e-06	4.23434e-05	-	COG1225O	hypothetical protein
MSMEG_3372	2.27398	4.02341	1.69419e-10	2.37565e-09	-	COG0640K	ArsR family transcriptional regulator
MSMEG_0541	2.27168	6.85958	1.98726e-11	3.29694e-10	-	-	hypothetical protein
MSMEG_1544	2.26676	8.16552	2.03555e-09	2.3916e-08	-	COG3193R	PduO protein
MSMEG_3113	2.26604	4.86473	1.33813e-11	2.28044e-10	-	COG1070G	carbohydrate kinase
MSMEG_4294	2.26143	9.62981	1.51433e-08	1.52652e-07	glnA	COG0174E	glutamine synthetase
MSMEG_5682	2.26128	7.80562	9.25211e-10	1.14776e-08	-	-	hypothetical protein
MSMEG_1790	2.25288	10.2605	4.86798e-06	2.73601e-05	-	-	hypothetical protein
MSMEG_6210	2.25199	10.2279	3.05611e-07	2.27228e-06	-	-	hypothetical protein
MSMEG_3865	2.25022	9.51906	2.43094e-08	2.36065e-07	-	-	hypothetical protein
MSMEG_5770	2.24826	9.65916	2.01511e-08	1.98484e-07	-	-	hypothetical protein
MSMEG_6768	2.24643	10.5019	2.97375e-07	2.21343e-06	-	COG0644C	halogenase
MSMEG_1786	2.24417	9.5817	1.17683e-06	7.61509e-06	-	COG1366T	STAS domain-containing protein
MSMEG_0498	2.24282	0.743956	0.000702634	0.00234041	-	-	hypothetical protein
MSMEG_4918	2.23873	11.0917	6.89177e-07	4.72138e-06	glgB	COG0296G	glycogen branching protein
MSMEG_6213	2.23696	11.8796	3.1416e-06	1.83305e-05	-	COG3546P	manganese containing catalase
MSMEG_5181	2.23613	10.9469	5.01489e-05	0.000221756	-	COG5421L	IS1549, transposase
MSMEG_2718	2.23246	1.62716	0.000129681	0.000520616	-	COG0694O	(Fe-S)-binding protein
MSMEG_3460	2.22308	8.13062	3.96644e-07	2.88373e-06	-	COG0735P	ferric uptake regulation protein
MSMEG_1831	2.22194	10.7152	2.25758e-08	2.20474e-07	-	-	transcription factor WhiB
MSMEG_4570	2.21687	7.69237	7.15529e-09	7.64971e-08	-	COG2308S	hypothetical protein
MSMEG_3419	2.21443	11.5799	5.08723e-06	2.84068e-05	-	-	hypothetical protein
MSMEG_6355	2.21262	8.71212	6.86929e-08	6.00954e-07	-	-	hypothetical protein
MSMEG_4658	2.20942	5.856	1.0855e-10	1.56681e-09	-	COG1879G	sugar ABC transporter substrate-binding protein
MSMEG_3593	2.20858	8.31259	2.87079e-07	2.14609e-06	-	COG1801S	hypothetical protein
MSMEG_3289	2.20633	11.387	7.19554e-07	4.89539e-06	-	COG0596R	gp61 protein
MSMEG_1793	2.20286	8.36739	4.32396e-07	3.10756e-06	-	-	membrane protein
MSMEG_2913	2.20192	9.61835	6.39554e-06	3.49193e-05	-	COG0596R	hydrolase
MSMEG_1112	2.2014	10.8172	3.81658e-06	2.19342e-05	-	COG1048C	aconitate hydratase
MSMEG_1294	2.19308	3.05651	1.30401e-07	1.06629e-06	-	COG3195S	OHCU decarboxylase
MSMEG_4694	2.19299	6.97034	2.43669e-10	3.36205e-09	-	COG1403V	HNH endonuclease
MSMEG_0684	2.18853	10.958	1.12355e-05	5.80316e-05	-	COG1529C	aldehyde oxidase
MSMEG_0383	2.18476	10.4675	1.32587e-07	1.08193e-06	-	-	hypothetical protein
MSMEG_3204	2.18411	6.34	1.36348e-10	1.93558e-09	-	-	hypothetical protein
MSMEG_2716	2.18184	1.03734	0.000262335	0.000971584	-	-	hypothetical protein
MSMEG_2682	2.17975	6.49824	4.27022e-12	7.88217e-11	-	COG2186K	transcriptional regulator
MSMEG_0536	2.17903	10.0825	1.10833e-05	5.73269e-05	-	COG0693R	intracellular protease PfpI family protein
MSMEG_2910	2.16346	5.20232	1.58182e-11	2.67588e-10	-	COG1802K	GntR family transcriptional regulator
MSMEG_6179	2.1613	10.2616	4.14853e-08	3.80835e-07	-	COG0365I	acetyl-coenzyme A synthetase
MSMEG_3282	2.15799	4.71349	7.10126e-07	4.84081e-06	-	-	hypothetical protein
MSMEG_5906	2.15349	3.83275	3.90367e-09	4.37021e-08	-	COG1960I	acyl-CoA dehydrogenase
MSMEG_1950	2.14872	11.6519	3.5598e-06	2.05787e-05	-	-	hypothetical protein
MSMEG_6306	2.14631	7.00776	2.4578e-08	2.38337e-07	gltX	COG0008J	glutamyl-Q tRNA(Asp) synthetase
MSMEG_5343	2.14499	10.5374	6.22368e-06	3.4035e-05	-	-	hypothetical protein
MSMEG_1883	2.14299	10.1315	2.75842e-06	1.63734e-05	-	COG1292M	glycine betaine transporter OpuD
MSMEG_3618	2.14156	9.27734	6.27712e-08	5.54076e-07	-	COG4982I	hypothetical protein
MSMEG_3164	2.1295	6.73288	5.78583e-11	8.73584e-10	-	-	hypothetical protein
MSMEG_0280	2.12918	9.25903	7.42092e-06	3.99476e-05	-	COG0657I	alpha/beta hydrolase
MSMEG_0964	2.12699	6.9218	9.10203e-10	1.13323e-08	-	-	pyridoxamine 5'-phosphate oxidase
MSMEG_3540	2.12469	5.51345	2.77366e-09	3.17748e-08	-	-	hypothetical protein
MSMEG_1203	2.12413	5.09506	2.33302e-08	2.27197e-07	-	COG2230M	methoxy mycolic acid synthase 1
MSMEG_6665	2.12379	10.689	1.04876e-06	6.90976e-06	-	-	integral membrane protein
MSMEG_0566	2.12333	4.90387	7.94888e-11	1.17442e-09	-	COG0388R	aliphatic amidase
MSMEG_2953	2.12227	5.97316	3.89214e-09	4.36439e-08	-	-	ethyl tert-butyl ether degradation EthD
MSMEG_5119	2.12057	7.64798	4.74119e-05	0.000210873	pruA	COG1012C	1-pyrroline-5-carboxylate dehydrogenase
MSMEG_2752	2.11743	11.708	1.09684e-05	5.6823e-05	-	COG0568K	RNA polymerase sigma factor SigB
MSMEG_4748	2.11578	5.57271	4.90005e-11	7.51377e-10	-	-	hypothetical protein
MSMEG_3973	2.11456	4.33807	1.19038e-09	1.4405e-08	-	COG0146EQ	N-methylhydantoinase
MSMEG_5056	2.11214	6.74638	1.02191e-10	1.48749e-09	corA	COG0598P	magnesium and cobalt transporter CorA
MSMEG_6814	2.10528	3.16319	2.35738e-08	2.29245e-07	-	COG1846K	Fis family transcriptional regulator
MSMEG_3594	2.09946	8.43143	1.80556e-06	1.11692e-05	-	COG1251C	anthranilate dioxygenase reductase
MSMEG_1658	2.09608	9.77635	1.91668e-06	1.17615e-05	-	COG1295S	ribonuclease
MSMEG_1951	2.09059	11.346	1.2806e-05	6.52623e-05	-	-	hypothetical protein
MSMEG_3374	2.09051	3.39039	7.74045e-08	6.6951e-07	-	COG3662S	hypothetical protein
MSMEG_6174	2.09029	3.56136	2.65094e-09	3.05213e-08	-	COG1414K	IclR family transcriptional regulator
MSMEG_2954	2.08786	5.58351	3.37345e-08	3.15145e-07	-	COG1609K	LacI family transcriptional regulator
MSMEG_2037	2.08724	9.32444	6.46531e-07	4.47374e-06	-	COG2141C	hypothetical protein
MSMEG_5400	2.08682	9.89544	1.43463e-05	7.20453e-05	-	COG1233Q	dehydrogenase
MSMEG_1205	2.08351	5.84189	4.05872e-09	4.51148e-08	-	COG2230M	cyclopropane-fatty-acyl-phospholipid synthase
MSMEG_5512	2.08323	8.89008	1.94067e-06	1.18925e-05	-	COG1239H	magnesium chelatase
MSMEG_2036	2.08181	7.46321	2.15062e-06	1.30458e-05	-	COG0596R	alpha/beta hydrolase
MSMEG_4246	2.0816	9.29483	3.15755e-07	2.34013e-06	-	-	integral membrane protein
MSMEG_3896	2.08123	9.20686	6.85744e-07	4.70254e-06	-	-	hypothetical protein
MSMEG_1788	2.0775	9.51991	1.31483e-05	6.68088e-05	-	-	hypothetical protein
MSMEG_5072	2.07447	9.76537	4.36842e-06	2.48978e-05	-	COG1595K	RNA polymerase sigma factor SigE
MSMEG_3304	2.07391	8.90508	8.78793e-05	0.00036581	-	COG1012C	succinate semialdehyde dehydrogenase
MSMEG_1218	2.06967	2.73214	2.55027e-07	1.94018e-06	-	COG0411E	ABC transporter ATP-binding protein
MSMEG_1017	2.06947	9.58226	3.85107e-07	2.80875e-06	-	COG0695O	glutaredoxin
MSMEG_5216	2.06515	6.57956	6.35655e-10	8.04501e-09	-	COG3324R	glyoxalase
MSMEG_5905	2.06457	2.35276	1.10485e-06	7.23744e-06	-	-	hypothetical protein
MSMEG_0981	2.06457	2.36556	3.44312e-06	1.99545e-05	-	COG2197TK	two-component system regulator
MSMEG_1421	2.06397	7.6376	3.27359e-08	3.07067e-07	-	-	hypothetical protein
MSMEG_5235	2.06263	5.76982	7.87043e-11	1.16533e-09	-	COG4221R	short chain dehydrogenase
MSMEG_6320	2.05967	2.66959	1.58708e-05	7.84794e-05	-	COG4910Q	diol dehydrase subunit gamma
MSMEG_0519	2.05674	6.53312	1.6777e-05	8.24482e-05	-	-	hypothetical protein
MSMEG_4989	2.05661	5.48937	1.03933e-08	1.07931e-07	-	COG0642T	sensor histidine kinase
MSMEG_0651	2.05392	5.89338	2.61959e-07	1.98197e-06	-	-	hypothetical protein
MSMEG_3329	2.04867	4.72898	3.40104e-07	2.50708e-06	-	-	hypothetical protein
MSMEG_2297	2.0448	9.54025	3.89496e-07	2.83776e-06	-	COG0695O	glutaredoxin
MSMEG_2784	2.04277	7.94296	7.39323e-08	6.42707e-07	msrB	COG0229O	methionine-R-sulfoxide reductase
MSMEG_5799	2.03924	9.71711	3.0516e-06	1.79135e-05	-	COG0702MG	nucleoside-diphosphate-sugar epimerase
MSMEG_0900	2.03694	6.27039	1.46818e-10	2.07992e-09	-	COG1012C	eptc-inducible aldehyde dehydrogenase
MSMEG_3157	2.03657	7.99491	3.91956e-07	2.85266e-06	-	COG0398S	hypothetical protein
MSMEG_1991	2.03396	4.26553	1.19029e-08	1.22866e-07	-	COG1960I	isovaleryl-CoA dehydrogenase
MSMEG_2942	2.03368	5.8968	1.83555e-07	1.44597e-06	-	COG3565R	glyoxalase/bleomycin resistance protein/dioxygenase superfamily protein
MSMEG_2154	2.03077	2.6888	6.79471e-07	4.66416e-06	-	COG1946I	hypothetical protein
MSMEG_1982	2.02995	6.93883	9.58754e-09	1.00319e-07	-	COG0318IQ	acyl-CoA synthetase
MSMEG_6025	2.02887	6.12311	5.75346e-11	8.71261e-10	-	-	hypothetical protein
MSMEG_3996	2.02405	3.34906	2.28783e-08	2.23112e-07	hydA	COG0044F	phenylhydantoinase
MSMEG_0605	2.02231	4.19914	1.9082e-09	2.25738e-08	-	COG1647R	hypothetical protein
MSMEG_0166	2.02166	7.28257	2.04905e-07	1.5977e-06	-	COG1802K	GntR family transcriptional regulator
MSMEG_4661	2.01546	4.47629	2.0797e-07	1.61977e-06	-	COG0524G	sugar kinase
MSMEG_0231	2.01357	6.45097	8.81733e-09	9.28246e-08	-	COG0011S	hypothetical protein
MSMEG_4565	2.01209	5.05825	2.47946e-07	1.89258e-06	-	COG0667C	oxidoreductase
MSMEG_5074	2.01034	6.00948	8.66892e-06	4.58766e-05	-	COG1309K	transcriptional regulatory protein
MSMEG_4037	2.00838	3.99879	1.52558e-06	9.58357e-06	-	-	hypothetical protein
MSMEG_1476	2.00365	9.15867	4.60325e-05	0.000205268	sppA	COG0616OU	signal peptide peptidase SppA, 67K type
MSMEG_0430	2.00326	8.87664	9.85384e-06	5.16707e-05	-	COG3464L	ISMsm4, transposase
MSMEG_1681	2.00235	8.57725	1.51175e-07	1.22164e-06	-	COG0251J	endoribonuclease L-PSP superfamily protein
MSMEG_5388	1.9995	3.50859	4.88172e-08	4.41085e-07	-	COG1937S	hypothetical protein
MSMEG_0887	1.99741	7.49314	3.265e-06	1.89541e-05	-	-	hypothetical protein
MSMEG_4152	1.99719	5.74435	7.40426e-10	9.30262e-09	-	COG1018C	phenoxybenzoate dioxygenase subunit beta
MSMEG_3667	1.99702	8.63356	7.64825e-06	4.10751e-05	-	COG2272I	para-nitrobenzyl esterase
MSMEG_6477	1.99566	9.10027	9.43833e-07	6.26039e-06	msrA	COG0225O	methionine sulfoxide reductase A
MSMEG_1789	1.99563	7.07933	3.03788e-05	0.000141419	-	-	hypothetical protein
MSMEG_4634	1.99	1.02393	0.000792663	0.00260252	-	-	hypothetical protein
MSMEG_0535	1.98928	6.44854	3.05192e-06	1.79135e-05	-	COG1802K	GntR family transcriptional regulator
MSMEG_1683	1.98784	9.83483	3.76366e-07	2.74791e-06	-	COG1457F	cytosine/purines uracil thiamine allantoin permease
MSMEG_6559	1.98775	7.54758	1.03847e-07	8.68753e-07	-	-	hypothetical protein
MSMEG_4681	1.9867	7.82341	1.68947e-06	1.05077e-05	-	COG5164	hypothetical protein
MSMEG_1291	1.98567	7.11078	4.74798e-08	4.30696e-07	-	COG1529C	oxidoreductase
MSMEG_6526	1.98482	5.25798	1.55698e-07	1.25231e-06	-	-	pyridoxamine 5'-phosphate oxidase
MSMEG_6675	1.98303	6.31741	4.13689e-06	2.36762e-05	-	-	hypothetical protein
MSMEG_3524	1.97804	3.65606	3.71732e-08	3.44002e-07	-	COG2124Q	linalool 8-monooxygenase
MSMEG_5153	1.97641	9.19926	8.2032e-07	5.47277e-06	-	COG4982I	hypothetical protein
MSMEG_3678	1.9721	5.19704	3.05229e-09	3.47355e-08	-	-	hypothetical protein
MSMEG_5955	1.972	4.76962	1.41833e-08	1.4403e-07	-	COG3944M	protein-tyrosine kinase
MSMEG_6861	1.97038	2.6405	8.57639e-07	5.70517e-06	-	COG0662G	cupin
MSMEG_3574	1.96864	6.8522	1.00069e-08	1.04233e-07	-	COG4783R	hypothetical protein
MSMEG_0817	1.96848	4.72925	1.34814e-08	1.37714e-07	-	COG0583K	LysR family transcriptional regulator
MSMEG_2156	1.96785	3.10376	1.40482e-06	8.89804e-06	-	COG0702MG	hypothetical protein
MSMEG_6212	1.96709	10.9901	2.14845e-05	0.000102937	-	-	hemerythrin HHE cation binding domain-containing protein
MSMEG_2389	1.96153	11.26	1.291e-06	8.26073e-06	hup	COG0776L	DNA-binding protein HU
MSMEG_6321	1.96129	7.28756	4.2842e-07	3.08543e-06	-	COG4909Q	glycerol dehydratase large subunit
MSMEG_1296	1.96119	6.34888	3.06334e-08	2.90912e-07	-	COG3648Q	uricase
MSMEG_0266	1.9603	10.1945	8.61969e-06	4.56734e-05	-	COG1982E	arginine decarboxylase
MSMEG_1771	1.95557	12.1105	1.55053e-05	7.69676e-05	-	COG2890J	methylase
MSMEG_6135	1.95457	6.59773	1.05779e-09	1.30052e-08	-	-	hypothetical protein
MSMEG_6811	1.95143	5.31521	5.94474e-10	7.59361e-09	-	-	hypothetical protein
MSMEG_0434	1.94906	8.10546	5.22372e-05	0.000228787	-	-	aminoglycoside 2'-N-acetyltransferase
MSMEG_5231	1.94743	4.72107	6.91732e-08	6.04388e-07	-	-	hypothetical protein
MSMEG_0520	1.94203	6.80427	2.35961e-07	1.81114e-06	-	-	porin
MSMEG_3981	1.94144	5.94264	1.06675e-07	8.90254e-07	-	COG1804C	L-carnitine dehydratase/bile acid-inducible protein F
MSMEG_3423	1.94134	5.30434	2.50239e-09	2.88592e-08	-	COG1414K	IclR family protein regulator
MSMEG_1292	1.94089	5.31324	1.92186e-09	2.26965e-08	-	COG1319C	FAD binding domain-containing protein
MSMEG_6787	1.93526	6.67017	1.92802e-07	1.51017e-06	-	COG0698G	ribose 5-phosphate isomerase
MSMEG_1979	1.93264	5.21024	1.76034e-09	2.08964e-08	-	COG1359S	antibiotic biosynthesis monooxygenase
MSMEG_4666	1.93226	4.6705	7.1855e-06	3.87713e-05	-	COG0673R	myo-inositol 2-dehydrogenase
MSMEG_1980	1.93135	7.30079	5.74983e-08	5.12792e-07	-	COG0654HC	hypothetical protein
MSMEG_6836	1.92859	5.90867	1.65628e-05	8.15119e-05	-	COG1018C	oxidoreductase
MSMEG_6444	1.92693	3.47431	1.24779e-05	6.39213e-05	-	COG4298S	hypothetical protein
MSMEG_3274	1.92586	4.42024	7.15008e-07	4.86927e-06	-	COG0789K	MerR family transcriptional regulator
MSMEG_1475	1.92545	7.4457	5.18709e-06	2.88707e-05	-	COG2141C	hypothetical protein
MSMEG_0685	1.92501	9.19345	2.66109e-05	0.000124892	-	COG1319C	oxidoreductase, molybdopterin-binding subunit
MSMEG_1782	1.92209	10.3841	1.72268e-05	8.42976e-05	-	COG1028IQR	oxidoreductase, short chain dehydrogenase/reductase
MSMEG_0703	1.91931	7.43689	1.22807e-07	1.00898e-06	-	-	hypothetical protein
MSMEG_1665	1.91753	7.04401	3.67495e-08	3.40539e-07	-	COG1012C	gamma-aminobutyraldehyde dehydrogenase
MSMEG_0760	1.91419	8.16653	3.20625e-07	2.37366e-06	-	COG2050Q	thioesterase
MSMEG_3082	1.91404	8.9585	9.99257e-06	5.23185e-05	-	-	SOUL heme-binding protein
MSMEG_1981	1.91272	7.60317	2.09952e-07	1.63151e-06	-	-	hypothetical protein
MSMEG_4339	1.91087	5.72429	4.6377e-09	5.10073e-08	-	COG2197TK	hypothetical protein
MSMEG_5334	1.91029	5.78388	3.28241e-09	3.71701e-08	-	-	hypothetical protein
MSMEG_3816	1.90981	8.65074	5.56123e-07	3.89512e-06	uvrB	COG0556L	excinuclease ABC subunit B
MSMEG_4361	1.9096	6.93007	6.52478e-09	7.03022e-08	-	-	hypothetical protein
MSMEG_1057	1.90845	10.0944	9.277e-06	4.88693e-05	fni	COG1304C	isopentenyl pyrophosphate isomerase
MSMEG_4457	1.90769	2.56338	5.30428e-06	2.94516e-05	-	COG1522K	AsnC family transcriptional regulator
MSMEG_2337	1.90707	10.2004	9.72755e-06	5.10474e-05	fni	COG1304C	isopentenyl pyrophosphate isomerase
MSMEG_0983	1.9054	6.64257	2.81783e-09	3.22272e-08	-	COG2197TK	two-component system response regulator
MSMEG_1206	1.90294	8.59983	0.000149625	0.000592393	-	-	hypothetical protein
MSMEG_3706	1.89765	5.53682	4.77119e-09	5.23084e-08	aceA	COG2224C	isocitrate lyase
MSMEG_0355	1.89705	6.21516	2.61516e-07	1.98079e-06	-	-	hypothetical protein
MSMEG_2832	1.89529	6.51341	3.32528e-08	3.11491e-07	-	-	hypothetical protein
MSMEG_3561	1.89509	6.16747	7.37928e-09	7.8718e-08	glnA	COG0174E	glutamine synthetase
MSMEG_1315	1.89496	8.87213	3.61997e-05	0.000165056	-	COG0668M	transporter small conductance mechanosensitive ion channel (MscS) family protein
MSMEG_1303	1.89453	5.47594	1.46561e-08	1.47958e-07	-	COG1396K	transcriptional regulator
MSMEG_1810	1.89314	4.5539	3.14775e-05	0.000145745	-	-	hypothetical protein
MSMEG_1204	1.89214	6.50841	3.15677e-08	2.97731e-07	-	COG0304IQ	3-oxoacyl-ACP synthase
MSMEG_5764	1.88982	3.34681	1.38437e-07	1.12531e-06	-	COG1713H	cyanamide hydratase
MSMEG_4458	1.88907	3.17861	2.2243e-07	1.71877e-06	-	COG1457F	transmembrane transporter
MSMEG_3972	1.88907	3.19585	4.21827e-06	2.40819e-05	-	COG0583K	LysR family transcriptional regulator
MSMEG_1546	1.88079	9.25649	2.53021e-06	1.51614e-05	-	COG4910Q	coenzyme B12-dependent glycerol dehydrogenase small subunit
MSMEG_1941	1.88015	7.65808	1.40345e-07	1.13948e-06	-	COG0210L	helicase, UvrD/Rep family protein
MSMEG_4428	1.87986	1.89067	6.3445e-05	0.000273525	-	-	hypothetical protein
MSMEG_4590	1.87783	5.41111	1.32629e-07	1.08193e-06	ssuD	COG2141C	nitrilotriacetate monooxygenase component A
MSMEG_3420	1.8761	5.73435	2.81391e-07	2.11504e-06	-	COG1028IQR	gluconate 5-dehydrogenase
MSMEG_0542	1.87243	6.223	4.20204e-09	4.6513e-08	-	COG3707T	ANTAR domain-containing protein
MSMEG_3473	1.87113	3.75714	9.90727e-08	8.34903e-07	upp	COG0035F	uracil phosphoribosyltransferase
MSMEG_5796	1.86947	8.29015	2.41205e-06	1.45292e-05	-	COG0354R	glycine cleavage T-protein (aminomethyl transferase)
MSMEG_5267	1.86575	7.74376	4.67376e-06	2.63761e-05	-	COG1960I	glutaryl-CoA dehydrogenase
MSMEG_1264	1.86463	4.84845	5.95049e-08	5.28634e-07	-	-	prophage Lp1 protein 5
MSMEG_1114	1.8646	6.31302	1.94322e-06	1.18925e-05	-	COG4221R	short chain dehydrogenase
MSMEG_4689	1.86274	5.84449	6.95053e-09	7.44236e-08	-	-	hypothetical protein
MSMEG_1001	1.86249	9.79262	6.58005e-06	3.58415e-05	-	COG0456R	acetyltransferase, gnat family protein
MSMEG_3313	1.86008	5.92468	4.94865e-09	5.41677e-08	-	COG1940KG	xylose repressor
MSMEG_0374	1.85765	6.88047	3.60874e-06	2.08441e-05	-	COG0277C	glycolate oxidase subunit
MSMEG_2108	1.85589	3.53326	2.67303e-07	2.01796e-06	-	COG3687R	hypothetical protein
MSMEG_3804	1.84967	6.10473	3.21598e-06	1.87168e-05	-	COG1842KT	hypothetical protein
MSMEG_6527	1.84773	4.1969	1.24524e-06	7.99022e-06	-	COG1309K	TetR family transcriptional regulator
MSMEG_6658	1.84755	1.94853	9.20899e-05	0.000381262	-	COG0596R	alpha/beta hydrolase
MSMEG_1983	1.84342	4.46841	7.69117e-08	6.66085e-07	-	COG2814G	major facilitator family protein transporter
MSMEG_1984	1.8432	3.10552	4.66513e-07	3.32156e-06	-	COG0596R	haloacetate dehalogenase H-1
MSMEG_4657	1.84221	5.02643	1.73037e-07	1.37095e-06	-	COG1172G	ABC transporter
MSMEG_5559	1.84131	7.30256	6.631e-07	4.58378e-06	-	COG2814G	metabolite/sugar transporter
MSMEG_5803	1.83825	5.11919	6.74268e-08	5.90628e-07	-	-	hypothetical protein
MSMEG_2121	1.83805	6.98131	2.64367e-07	1.99799e-06	-	COG1080G	multiphosphoryl transfer protein (MTP)
MSMEG_4336	1.8374	10.591	1.05691e-05	5.49611e-05	-	-	hypothetical protein
MSMEG_3535	1.83534	5.93603	3.57484e-09	4.03488e-08	speB	COG0010E	agmatinase
MSMEG_5878	1.83479	5.60895	6.11998e-09	6.62517e-08	-	-	serine esterase, cutinase
MSMEG_0469	1.83172	3.19146	1.1655e-06	7.56313e-06	-	COG1846K	PadR family transcriptional regulator
MSMEG_6500	1.83071	8.8995	1.03263e-05	5.37796e-05	-	-	hypothetical protein
MSMEG_2965	1.828	9.28436	2.59194e-06	1.55179e-05	relA	COG0317TK	GTP pyrophosphokinase
MSMEG_0538	1.82798	8.36806	0.000196013	0.000751333	-	COG1846K	MarR family transcriptional regulator
MSMEG_0704	1.82738	6.79784	9.02527e-08	7.68075e-07	-	-	LpqJ protein
MSMEG_6466	1.82474	8.88706	2.87243e-05	0.000134353	-	COG0580G	aquaporin Z
MSMEG_2190	1.81953	2.95947	3.47426e-05	0.00015915	-	COG1960I	acyl-CoA dehydrogenase
MSMEG_0604	1.81826	4.33223	1.6997e-07	1.35281e-06	-	COG0111HE	glyoxylate reductase
MSMEG_2688	1.81758	6.1804	1.14691e-07	9.50236e-07	-	COG1359S	antibiotic biosynthesis monooxygenase domain-containing protein
MSMEG_4961	1.81515	5.941	2.47599e-06	1.48884e-05	-	-	hypothetical protein
MSMEG_6919	1.81271	9.44183	0.000579681	0.00196994	-	-	hypothetical protein
MSMEG_2110	1.81164	7.38075	6.74279e-07	4.63777e-06	-	-	hypothetical protein
MSMEG_5738	1.8099	6.81798	4.10336e-08	3.77191e-07	-	COG5207O	hypothetical protein
MSMEG_5925	1.80585	7.83772	2.2632e-06	1.36685e-05	-	COG4638PR	Rieske (2Fe-2S) domain-containing protein
MSMEG_1803	1.804	10.1342	4.97273e-05	0.000220034	-	COG2172T	RsbW protein
MSMEG_3470	1.80186	2.92503	4.70251e-06	2.65166e-05	-	COG0451MG	NAD-dependent epimerase/dehydratase
MSMEG_1832	1.80155	8.95741	1.35917e-06	8.64867e-06	-	-	hypothetical protein
MSMEG_0268	1.80105	9.17746	3.19391e-05	0.000147584	-	COG2188K	GntR family transcriptional regulator
MSMEG_4804	1.80092	8.99977	1.97254e-05	9.53046e-05	-	-	hypothetical protein
MSMEG_1063	1.80084	6.76004	3.03634e-08	2.88746e-07	-	-	hypothetical protein
MSMEG_5475	1.79979	6.17268	1.52172e-08	1.53173e-07	-	COG1414K	acetate operon repressor
MSMEG_5271	1.79868	6.53631	5.6432e-07	3.94051e-06	-	COG0657I	esterase
MSMEG_2065	1.79445	3.47597	8.11119e-06	4.31907e-05	-	COG2353S	hypothetical protein
MSMEG_1694	1.79424	7.71508	1.08445e-06	7.13006e-06	upp	COG0035F	uracil phosphoribosyltransferase
MSMEG_2211	1.79286	4.76161	3.33305e-08	3.11794e-07	-	COG1396K	DNA-binding protein
MSMEG_4831	1.79283	4.45185	1.52586e-07	1.23016e-06	-	COG1309K	TetR family transcriptional regulator
MSMEG_6881	1.79223	6.03727	2.85028e-06	1.68592e-05	-	COG1802K	GntR family transcriptional regulator
MSMEG_4362	1.78912	5.89029	2.16871e-08	2.127e-07	-	COG0589T	universal stress protein family protein
MSMEG_3920	1.78486	4.22793	1.7027e-07	1.35281e-06	-	-	hypothetical protein
MSMEG_5075	1.78215	5.32429	0.000687667	0.00229723	-	COG1131V	ABC transporter ATP-binding protein
MSMEG_3551	1.77979	5.66926	7.57336e-07	5.11704e-06	-	COG2124Q	linalool 8-monooxygenase
MSMEG_1360	1.77767	8.23962	6.02969e-06	3.30792e-05	-	COG3568R	endonuclease/exonuclease/phosphatase
MSMEG_4669	1.77398	5.24776	7.09379e-07	4.84051e-06	fdhD	COG1526C	formate dehydrogenase accessory protein
MSMEG_2802	1.77328	5.30062	1.22688e-07	1.00898e-06	-	-	hypothetical protein
MSMEG_5111	1.77222	4.33422	1.48436e-07	1.20146e-06	-	-	hypothetical protein
MSMEG_6473	1.77121	6.42187	4.57062e-07	3.26778e-06	-	COG3315Q	tetracenomycin polyketide synthesis O-methyltransferase TcmP
MSMEG_5341	1.77023	9.42053	0.000123083	0.000496153	-	COG2267I	dipeptidyl aminopeptidase/acylaminoacyl peptidase
MSMEG_0451	1.76957	9.73208	9.33269e-06	4.90875e-05	-	-	oxidoreductase, FAD-linked
MSMEG_2025	1.76846	4.87707	1.45461e-07	1.17962e-06	-	COG1414K	IclR family protein transcriptional regulator
MSMEG_3918	1.76607	6.67141	3.61173e-08	3.35584e-07	-	-	hypothetical protein
MSMEG_0497	1.76451	3.77953	8.05971e-07	5.40849e-06	-	COG4909Q	glycerol dehydratase large subunit
MSMEG_5971	1.76382	4.53705	7.83125e-07	5.27059e-06	-	-	hypothetical protein
MSMEG_3328	1.76322	5.8165	1.71176e-05	8.38824e-05	-	-	hypothetical protein
MSMEG_2576	1.763	5.06437	5.08528e-07	3.59468e-06	-	COG0415L	deoxyribodipyrimidine photo-lyase
MSMEG_2753	1.76154	8.2691	4.56731e-06	2.58814e-05	-	-	hypothetical protein
MSMEG_6468	1.76138	6.94724	5.43525e-07	3.81854e-06	-	COG0122L	hypothetical protein
MSMEG_1290	1.76085	3.73026	1.31123e-06	8.36684e-06	ilvD	COG0129EG	dihydroxy-acid dehydratase
MSMEG_4207	1.75735	2.58584	2.57788e-05	0.00012165	-	COG0589T	universal stress protein family protein
MSMEG_5011	1.75673	5.59202	1.08126e-05	5.61423e-05	-	-	hypothetical protein
MSMEG_1297	1.75584	5.84143	4.66449e-06	2.6367e-05	-	COG0402FR	hydroxydechloroatrazine ethylaminohydrolase
MSMEG_5927	1.75584	5.54421	3.08963e-08	2.92601e-07	-	-	hypothetical protein
MSMEG_5579	1.75184	3.42011	8.15335e-05	0.000343338	-	COG1846K	MarR family transcriptional regulator
MSMEG_6234	1.74257	6.33926	1.53015e-08	1.53573e-07	-	-	hypothetical protein
MSMEG_6501	1.74196	3.85919	3.93399e-05	0.00017796	-	-	hypothetical protein
MSMEG_5189	1.7318	10.6173	5.20689e-05	0.000228292	-	COG0702MG	oxidoreductase
MSMEG_5504	1.73124	5.49793	8.41503e-08	7.21513e-07	-	COG0702MG	hypothetical protein
MSMEG_2038	1.73041	9.30003	1.39289e-05	7.03084e-05	-	COG2072P	monooxygenase, flavin-binding family protein
MSMEG_1791	1.72797	8.33332	5.73324e-05	0.000249126	-	-	UsfY protein
MSMEG_0127	1.72738	5.80727	4.48228e-06	2.54415e-05	-	COG1062C	oxidoreductase, zinc-binding dehydrogenase
MSMEG_2689	1.72717	6.84789	1.1484e-05	5.92263e-05	-	-	hypothetical protein
MSMEG_5568	1.72158	3.64934	1.23504e-06	7.94695e-06	-	COG4221R	clavaldehyde dehydrogenase
MSMEG_4318	1.72071	7.12649	7.13344e-06	3.85508e-05	-	COG2116P	hypothetical protein
MSMEG_1019	1.71833	10.0276	3.00373e-05	0.000140113	-	COG0209F	ribonucleotide-diphosphate reductase subunit alpha
MSMEG_5648	1.7178	5.8885	7.05058e-08	6.14471e-07	-	-	hypothetical protein
MSMEG_0249	1.71674	8.09535	2.75862e-06	1.63734e-05	-	COG0628R	integral membrane protein
MSMEG_6405	1.71514	10.2092	4.92489e-05	0.000218338	-	COG5164	Erp protein
MSMEG_2375	1.7149	8.524	0.000230835	0.000867049	wrbA	COG0655R	NAD(P)H:quinone oxidoreductase, type IV
MSMEG_6772	1.71332	6.34354	4.43824e-07	3.18305e-06	-	COG2021E	hypothetical protein
MSMEG_6583	1.70947	8.44021	0.000131346	0.000526686	-	COG0627R	antigen 85-C
MSMEG_4038	1.70769	6.34094	6.6267e-08	5.82692e-07	-	COG1012C	vanillin dehydrogenase
MSMEG_6301	1.70752	6.67507	1.21944e-06	7.86127e-06	ligD	COG3285L	DNA polymerase LigD polymerase subunit
MSMEG_5406	1.70734	9.79905	1.46507e-05	7.34133e-05	-	-	hypothetical protein
MSMEG_1545	1.70585	7.66111	1.56082e-06	9.77406e-06	-	COG4114R	hypothetical protein
MSMEG_4474	1.7057	8.88904	2.13432e-05	0.000102331	-	COG1960I	acyl-CoA oxidase
MSMEG_1152	1.70566	2.6669	4.65956e-05	0.00020751	-	COG2814G	citrate-proton symporter
MSMEG_4156	1.70451	3.74402	1.26309e-06	8.09716e-06	-	COG4974L	transposase
MSMEG_3016	1.70283	5.20926	1.48503e-07	1.20146e-06	-	COG4196S	hypothetical protein
MSMEG_6145	1.70006	6.18081	6.67275e-08	5.85994e-07	-	-	hypothetical protein
MSMEG_3558	1.70001	4.05662	3.04749e-06	1.79135e-05	-	COG0412Q	carboxymethylenebutenolidase
MSMEG_0891	1.69933	2.24699	7.12103e-05	0.000303957	-	COG2326S	polyphosphate kinase
MSMEG_6788	1.69827	5.93835	3.1767e-08	2.99201e-07	-	COG2376G	dihydroxyacetone kinase
MSMEG_3418	1.69552	9.8343	0.000461661	0.00161183	-	-	hypothetical protein
MSMEG_5356	1.69187	2.22124	0.000276384	0.00101651	-	-	hypothetical protein
MSMEG_3327	1.69021	4.21263	9.56125e-05	0.000395608	-	-	hypothetical protein
MSMEG_6226	1.68633	2.33796	0.000179078	0.000695404	-	COG1695K	transcriptional regulator
MSMEG_6794	1.68587	2.78288	1.18021e-05	6.07304e-05	-	-	DNA-binding protein
MSMEG_2547	1.68414	3.04361	3.57034e-05	0.000163118	-	COG2390K	transcriptional regulator
MSMEG_2915	1.67826	4.28282	6.21736e-06	3.40274e-05	-	COG0642T	sensor histidine kinase
MSMEG_5116	1.67813	4.88771	5.2091e-05	0.000228292	-	COG1547S	hypothetical protein
MSMEG_2299	1.67717	10.0202	5.15507e-05	0.000226935	-	COG0209F	ribonucleotide-diphosphate reductase subunit alpha
MSMEG_6151	1.6763	6.63495	5.11966e-06	2.85416e-05	-	COG0596R	alpha/beta hydrolase
MSMEG_1062	1.67558	6.81736	5.01885e-07	3.55137e-06	-	COG0318IQ	O-succinylbenzoic acid--CoA ligase
MSMEG_2755	1.6722	10.2077	2.60371e-05	0.00012245	-	COG1295S	hypothetical protein
MSMEG_3132	1.67036	5.619	1.52021e-07	1.22704e-06	-	COG1396K	DNA-binding protein
MSMEG_6512	1.66986	9.09764	0.000249488	0.000927997	-	COG1960I	acyl-CoA dehydrogenase
MSMEG_6736	1.66795	4.79699	3.43402e-07	2.52869e-06	-	COG1609K	LacI family transcriptional regulator
MSMEG_0377	1.66739	2.38579	0.000116794	0.000473572	-	-	nitrile hydratase
MSMEG_6472	1.66617	3.32234	0.000175161	0.000681732	-	-	hypothetical protein
MSMEG_6133	1.66565	1.99789	0.00024321	0.000908081	-	COG0329EM	5-dehydro-4-deoxyglucarate dehydratase
MSMEG_0850	1.66551	3.5183	1.06418e-06	7.00466e-06	-	-	hypothetical protein
MSMEG_3991	1.66344	3.17832	8.86664e-06	4.67792e-05	-	COG1878R	cyclase
MSMEG_1774	1.66098	11.0463	0.000169948	0.000663187	-	-	hypothetical protein
MSMEG_6428	1.66001	6.21063	1.64213e-07	1.31161e-06	-	-	hypothetical protein
MSMEG_4052	1.65946	2.32294	0.000104507	0.000429058	-	-	hypothetical protein
MSMEG_4498	1.65723	8.73805	1.68737e-05	8.28049e-05	-	-	hypothetical protein
MSMEG_6506	1.65374	6.1153	1.24096e-06	7.97762e-06	-	COG1335Q	nicotinamidase/pyrazinamidase
MSMEG_0600	1.65247	8.18864	5.334e-05	0.000233172	-	COG1028IQR	dehydrogenase
MSMEG_0306	1.65184	3.27813	8.03311e-06	4.28744e-05	-	COG2162Q	arylamine N-acetyltransferase
MSMEG_6211	1.64991	9.0873	6.72364e-05	0.000288605	-	-	hypothetical protein
MSMEG_3580	1.64985	9.96375	0.000113478	0.00046176	-	COG0627R	antigen 85-C
MSMEG_5118	1.64963	6.74248	4.61494e-06	2.61298e-05	-	COG0494LR	nudix hydrolase
MSMEG_2799	1.64413	7.83337	7.98815e-06	4.26675e-05	-	COG0722E	phospho-2-dehydro-3-deoxyheptonate aldolase
MSMEG_2189	1.64322	5.2629	2.17237e-06	1.31662e-05	atzF	COG0154J	allophanate hydrolase
MSMEG_0608	1.64292	6.96892	4.26035e-07	3.07468e-06	-	COG0346E	glyoxalase
MSMEG_0565	1.6417	5.48783	4.67617e-07	3.32598e-06	-	COG0438M	glycosyl transferase family protein
MSMEG_1318	1.64032	2.49634	0.00013358	0.000534399	-	COG0726G	polysaccharide deacetylase
MSMEG_2258	1.63847	2.9194	1.28623e-05	6.55006e-05	-	COG2879S	hypothetical protein
MSMEG_0184	1.638	5.86498	1.07858e-07	8.98154e-07	-	COG0405E	transferase
MSMEG_2783	1.63791	7.1322	1.52339e-06	9.5786e-06	-	-	hypothetical protein
MSMEG_0668	1.63496	6.21015	8.62387e-06	4.56734e-05	-	-	integral membrane protein
MSMEG_2660	1.63479	5.70232	2.74602e-07	2.06627e-06	-	COG1522K	AsnC family transcriptional regulator
MSMEG_5717	1.63406	7.09741	2.97706e-06	1.75488e-05	-	-	pyridoxamine 5'-phosphate oxidase
MSMEG_2720	1.63263	3.73502	9.55697e-06	5.01905e-05	-	COG1740C	NADH ubiquinone oxidoreductase, 20 kDa subunit
MSMEG_1235	1.63253	3.33165	9.09651e-06	4.79552e-05	-	COG0659P	sulfate permease
MSMEG_3664	1.63222	2.58111	0.000283862	0.00103957	-	COG0475P	transporter monovalent cation:proton antiporter-2 (CPA2) family protein
MSMEG_0148	1.63197	2.1513	0.000357898	0.00128474	-	COG1309K	TetR family transcriptional regulator
MSMEG_1431	1.62728	5.14095	3.213e-07	2.3761e-06	-	COG2124Q	cytochrome P450-terp
MSMEG_3522	1.62628	4.48934	1.98789e-06	1.21228e-05	-	COG5178A	dopamine receptor D4
MSMEG_2690	1.62618	10.4365	2.58788e-05	0.000122038	-	COG1674D	DNA translocase FtsK
MSMEG_1229	1.62066	4.00529	4.54227e-06	2.57607e-05	gyrB	COG0187L	DNA gyrase subunit B
MSMEG_1783	1.61934	7.8214	0.000214133	0.00081229	-	-	hypothetical protein
MSMEG_3562	1.61845	4.95091	2.05912e-06	1.25128e-05	pcaC	COG2128S	hypothetical protein
MSMEG_1664	1.61635	4.14531	5.61528e-06	3.10033e-05	-	-	hypothetical protein
MSMEG_1236	1.61306	3.59448	3.24076e-06	1.88451e-05	-	-	Mpr protein
MSMEG_2511	1.6114	8.25587	0.000200224	0.000764364	-	COG2375P	siderophore utilization protein
MSMEG_1802	1.61076	10.5864	0.000584266	0.00198454	-	-	ChaB protein
MSMEG_5013	1.61037	5.83603	2.15646e-07	1.67199e-06	-	COG2013S	hypothetical protein
MSMEG_5735	1.61027	7.18926	1.82206e-06	1.12208e-05	-	COG3961GHR	indole-3-pyruvate decarboxylase
MSMEG_1183	1.60908	4.74676	5.9987e-06	3.29387e-05	hutH	COG2986E	histidine ammonia-lyase
MSMEG_5188	1.60892	8.94261	0.000154061	0.000608206	-	-	caax amino protease
MSMEG_5135	1.60732	9.1752	0.000228715	0.000860023	-	-	hypothetical protein
MSMEG_6303	1.60713	7.11528	8.82035e-05	0.000366937	-	COG2272I	para-nitrobenzyl esterase
MSMEG_1380	1.60656	4.89379	5.31889e-06	2.95089e-05	-	COG1309K	transcriptional regulator
MSMEG_5827	1.60476	7.41442	8.06567e-06	4.30148e-05	-	COG3324R	glyoxalase
MSMEG_6335	1.60158	4.21852	7.27967e-06	3.92486e-05	-	-	hypothetical protein
MSMEG_3137	1.60138	6.03818	1.12474e-06	7.35404e-06	-	COG1902C	oxidoreductase
MSMEG_4665	1.6003	5.63153	1.33795e-05	6.77339e-05	-	COG1082G	IolE protein
MSMEG_4486	1.60028	3.34046	7.45861e-06	4.01192e-05	-	COG0640K	ArsR family transcriptional regulator
MSMEG_4219	1.5987	8.70475	8.01373e-05	0.000338079	-	COG1799S	hypothetical protein
MSMEG_6284	1.59754	9.29957	2.20705e-05	0.000105524	-	COG2230M	cyclopropane-fatty-acyl-phospholipid synthase
MSMEG_5737	1.59517	4.68982	7.3554e-07	4.97954e-06	-	-	hypothetical protein
MSMEG_6214	1.59474	6.1999	4.07408e-05	0.000183694	-	COG1610S	GatB/Yqey domain-containing protein
MSMEG_3225	1.59187	8.65788	3.43577e-05	0.000157807	-	COG0069E	ferredoxin-dependent glutamate synthase 1
MSMEG_0987	1.58953	8.51042	5.73514e-05	0.000249126	-	-	hypothetical protein
MSMEG_6833	1.58643	4.78074	1.47671e-05	7.3889e-05	-	COG1064R	alcohol dehydrogenase
MSMEG_1547	1.58629	9.88517	0.000111041	0.000452376	-	COG4909Q	glycerol dehydratase large subunit
MSMEG_5464	1.58318	4.33403	3.96487e-05	0.000179122	-	COG2271G	integral membrane transporter
MSMEG_5351	1.58296	4.97886	0.000400384	0.00142095	-	-	hypothetical protein
MSMEG_6467	1.58067	13.0116	0.00045941	0.0016056	-	COG0783P	starvation-induced DNA protecting protein
MSMEG_0683	1.57777	8.19974	0.000372859	0.00133219	-	-	hypothetical protein
MSMEG_3542	1.57594	6.71273	5.92559e-05	0.000256751	-	COG3874S	hypothetical protein
MSMEG_4357	1.57569	7.88912	0.00018922	0.000728623	-	COG1123R	ABC transporter ATP-binding protein
MSMEG_6581	1.57516	5.20676	9.51095e-06	4.99869e-05	-	COG0300R	short chain dehydrogenase
MSMEG_3281	1.57339	6.18061	3.61541e-06	2.08651e-05	-	COG3842E	spermidine/putrescine ABC transporter ATP-binding protein
MSMEG_1740	1.57322	7.625	6.25835e-05	0.000270149	-	COG1028IQR	dehydrogenase/reductase SDR family protein member 4
MSMEG_5482	1.56847	4.92125	2.50015e-06	1.50074e-05	mscL	COG1970M	large-conductance mechanosensitive channel
MSMEG_6302	1.56677	7.38847	7.59239e-05	0.000321486	ligC	COG1793L	ATP-dependent DNA ligase
MSMEG_4695	1.56628	7.51588	5.17752e-05	0.000227487	-	COG2346R	hypothetical protein
MSMEG_5907	1.5655	3.1583	1.50818e-05	7.51904e-05	-	COG1960I	acyl-CoA dehydrogenase
MSMEG_2966	1.56462	4.59003	8.5964e-05	0.00035914	-	COG2814G	major facilitator family protein transporter
MSMEG_6610	1.56446	8.64429	0.000540495	0.00185456	-	COG1721R	hypothetical protein
MSMEG_1909	1.56179	5.99951	0.000336927	0.00121453	-	COG0583K	HTH-type transcriptional regulator YnfL
MSMEG_6356	1.55914	8.5577	7.28214e-05	0.000309874	-	COG2207K	AraC family transcriptional regulator
MSMEG_4447	1.55831	5.20613	1.41166e-05	7.11516e-05	-	-	hypothetical protein
MSMEG_1940	1.55707	5.01696	6.03228e-07	4.19094e-06	-	COG2267I	alpha/beta hydrolase
MSMEG_4655	1.55675	3.46166	1.35192e-05	6.83909e-05	-	COG2207K	AraC family transcriptional regulator
MSMEG_3614	1.55669	4.04796	3.83368e-05	0.000173879	-	-	hypothetical protein
MSMEG_4965	1.5548	6.585	5.14394e-07	3.63241e-06	-	-	hypothetical protein
MSMEG_2957	1.55428	4.71347	5.48084e-06	3.03283e-05	-	-	hypothetical protein
MSMEG_6823	1.55299	7.46861	2.35562e-05	0.000111774	-	COG1028IQR	short-chain dehydrogenase/reductase SDR
MSMEG_4668	1.55265	7.92299	3.45492e-05	0.00015844	-	COG0243C	oxidoreductase alpha (molybdopterin) subunit
MSMEG_6886	1.55135	5.46086	1.63568e-06	1.01915e-05	-	COG1733K	transcriptional regulator
MSMEG_5565	1.54891	4.07972	1.2277e-05	6.29858e-05	-	COG5514S	hypothetical protein
MSMEG_2259	1.54656	8.35368	2.06599e-05	9.94015e-05	-	COG1966T	carbon starvation protein A
MSMEG_5538	1.54639	8.70867	5.57434e-05	0.0002426	-	COG1012C	[NADP+] succinate-semialdehyde dehydrogenase
MSMEG_1156	1.54613	3.82478	7.63661e-06	4.10445e-05	-	COG0329EM	dihydrodipicolinate synthetase
MSMEG_5328	1.54247	11.562	0.000155155	0.000612172	-	-	hypothetical protein
MSMEG_0976	1.53994	9.02022	0.000518599	0.00178706	-	-	hypothetical protein
MSMEG_1131	1.53935	10.673	0.000751146	0.00247921	-	COG3476T	tryptophan-rich sensory protein
MSMEG_1682	1.53849	9.52448	6.6175e-05	0.000284404	-	COG2072P	flavin-containing monooxygenase FMO
MSMEG_2744	1.53751	7.5387	0.0002471	0.000920108	-	COG0384R	thymidylate synthase
MSMEG_0882	1.53428	5.97572	1.82137e-06	1.12208e-05	-	-	hypothetical protein
MSMEG_0393	1.53428	8.39501	4.32016e-05	0.000193648	-	COG2226H	Fmt protein
MSMEG_1548	1.53292	7.76971	0.000153938	0.000608069	-	-	propanediol utilization: dehydratase, medium subunit
MSMEG_4217	1.53208	10.4266	0.000134335	0.000537105	-	COG3599D	DivIVA protein
MSMEG_4205	1.53037	3.96288	6.92158e-06	3.74647e-05	-	COG2197TK	transcriptional regulator
MSMEG_0165	1.52876	5.82371	2.74181e-06	1.63158e-05	fdhD	COG1526C	formate dehydrogenase accessory protein
MSMEG_6733	1.52827	6.95293	8.71967e-06	4.60847e-05	-	COG0388R	carbon-nitrogen hydrolase
MSMEG_2917	1.52821	5.46617	1.02761e-05	5.35993e-05	-	-	hypothetical protein
MSMEG_0602	1.5274	7.12255	0.000342778	0.00123303	-	-	hypothetical protein
MSMEG_2497	1.52635	5.48347	5.68671e-06	3.13726e-05	-	COG0154J	amidase
MSMEG_0583	1.52583	3.37709	2.10093e-05	0.000100871	-	-	hypothetical protein
MSMEG_5838	1.52483	4.62961	3.49113e-05	0.000159711	-	COG1309K	TetR family transcriptional regulator
MSMEG_6328	1.52469	5.73182	1.58114e-06	9.87855e-06	-	-	hypothetical protein
MSMEG_4799	1.52455	3.4244	2.06374e-05	9.93628e-05	-	COG1012C	aldehyde dehydrogenase
MSMEG_2806	1.52455	3.44305	8.50145e-05	0.000356254	-	COG4753T	two-component system response regulator
MSMEG_5776	1.52326	8.3891	4.53629e-05	0.000202544	phoU	COG0704P	phosphate transporter regulatory protein PhoU
MSMEG_1216	1.52222	5.61517	2.81352e-06	1.66704e-05	-	COG0683E	ABC transporter periplasmic protein
MSMEG_3404	1.5221	6.3413	7.7055e-07	5.19103e-06	-	-	HNH endonuclease domain-containing protein
MSMEG_1097	1.52199	11.2111	0.000334879	0.00120778	-	COG1215M	glycosyl transferase family protein
MSMEG_0657	1.52113	3.55137	1.03807e-05	5.40222e-05	-	COG4638PR	Rieske (2Fe-2S) domain-containing protein
MSMEG_5315	1.52008	5.3194	4.73383e-05	0.000210681	-	COG3023V	gp35 protein
MSMEG_2916	1.5199	4.16195	4.38111e-06	2.49289e-05	-	COG0745TK	DNA-binding response regulator, PhoP family protein
MSMEG_1295	1.51625	4.34412	0.000121642	0.000490917	-	COG2351R	transthyretin
MSMEG_0606	1.51056	3.03574	5.54414e-05	0.000241591	-	COG1309K	TetR family transcriptional regulator
MSMEG_3919	1.50825	5.32999	1.62259e-06	1.01283e-05	-	-	hypothetical protein
MSMEG_6499	1.50067	5.01886	5.57944e-06	3.08302e-05	-	COG2343S	hypothetical protein
MSMEG_5073	1.49887	7.79445	3.08358e-05	0.000143255	-	COG4122R	O-methyltransferase, family protein 3
MSMEG_3465	1.4974	7.628	2.59893e-05	0.00012245	-	COG0318IQ	fatty-acid--CoA ligase
MSMEG_3748	1.49651	9.28386	0.000143189	0.000570187	-	COG4825S	thiamin pyrophosphokinase catalytic subunit
MSMEG_6200	1.49583	2.73922	0.000613971	0.00207724	-	-	hypothetical protein
MSMEG_1090	1.49321	4.40291	9.83373e-05	0.000405178	-	COG0154J	amidase
MSMEG_0984	1.49175	4.55596	4.82504e-06	2.71409e-05	-	COG4666R	trap transporter 4tm/12tm fusion protein
MSMEG_6764	1.49155	6.82246	0.000861884	0.00280571	-	COG1309K	TetR family transcriptional regulator
MSMEG_4236	1.49026	10.9618	0.000152719	0.000603599	mraZ	COG2001S	cell division protein MraZ
MSMEG_4379	1.48926	6.1242	0.00014476	0.000575444	-	COG1335Q	isochorismatase hydrolase
MSMEG_4921	1.48691	9.48446	0.00029863	0.00108902	mce	COG3185ER	methylmalonyl-CoA epimerase
MSMEG_1298	1.48387	5.99885	6.22386e-05	0.000268997	-	COG0402FR	guanine deaminase
MSMEG_6517	1.4832	8.02188	0.00018606	0.00071874	-	-	hypothetical protein
MSMEG_2945	1.4829	7.47181	8.76354e-05	0.000365015	ruvB	COG2255L	Holliday junction DNA helicase RuvB
MSMEG_2117	1.48274	5.92349	2.49901e-06	1.50074e-05	-	COG2190G	beta-glucoside-specific EII permease
MSMEG_1299	1.48246	4.26119	4.97858e-06	2.78679e-05	-	COG3491R	oxidoreductase, 2OG-Fe(II) oxygenase
MSMEG_4761	1.47705	3.53118	2.37499e-05	0.000112538	-	COG3842E	ABC transporter ATP-binding protein
MSMEG_6752	1.47663	8.63876	8.22955e-05	0.000345702	-	COG5297G	endoglucanase A
MSMEG_0318	1.47588	6.38727	1.89416e-06	1.16337e-05	-	COG0318IQ	AMP-dependent synthetase/ligase
MSMEG_3621	1.47577	10.4071	0.000297665	0.00108608	ndh	COG1252C	NADH dehydrogenase
MSMEG_3611	1.47535	7.7404	0.000636238	0.00214625	xfp	COG3957G	phosphoketolase
MSMEG_4237	1.47526	9.61577	0.000272732	0.00100469	-	-	transmembrane protein
MSMEG_5471	1.47378	7.62713	2.64141e-05	0.000124053	galU	COG1210M	UTP-glucose-1-phosphate uridylyltransferase
MSMEG_1175	1.4737	4.03336	8.80244e-06	4.64761e-05	-	COG0640K	transcriptional regulatory protein
MSMEG_3451	1.47182	6.93662	1.61288e-05	7.96033e-05	-	COG0300R	short-chain dehydrogenase/reductase
MSMEG_4569	1.46925	5.63349	1.25637e-05	6.43132e-05	-	COG2307S	hypothetical protein
MSMEG_1867	1.46695	3.776	1.96217e-05	9.49371e-05	-	-	transposase
MSMEG_6630	1.46635	6.34277	3.12324e-06	1.82853e-05	-	COG3324R	glyoxalase
MSMEG_5795	1.46272	6.62484	1.78612e-06	1.10688e-05	-	COG0115EH	4-amino-4-deoxychorismate lyase
MSMEG_3976	1.46119	5.18662	4.16822e-06	2.38159e-05	-	COG1309K	DNA-binding protein
MSMEG_2039	1.46	6.8518	1.57232e-05	7.79128e-05	-	COG2207K	transcriptional regulator
MSMEG_1769	1.45824	9.12864	0.000823828	0.00269073	-	-	UsfY protein
MSMEG_0371	1.45633	8.50069	0.00033238	0.00120128	-	COG2030I	MaoC like domain-containing protein
MSMEG_4847	1.45485	8.61831	8.75513e-05	0.000364886	-	COG1309K	TetR family transcriptional regulator
MSMEG_1852	1.45352	6.75923	0.000182589	0.000707045	selD	COG0709E	selenide, water dikinase
MSMEG_1625	1.45304	3.61023	6.74966e-05	0.000289541	-	COG0531E	amino acid transporter
MSMEG_6727	1.45229	9.93955	0.000700513	0.00233545	-	COG0531E	amino acid permease
MSMEG_0373	1.45102	9.91779	0.000740909	0.00244895	-	COG0183I	acetyl-CoA acetyltransferase
MSMEG_5951	1.45058	5.99098	4.64039e-06	2.62523e-05	-	COG0438M	group 1 glycosyl transferase
MSMEG_6238	1.44892	6.73106	4.42136e-06	2.51371e-05	-	COG4585T	two-component system sensor kinase
MSMEG_6869	1.44751	5.97233	2.75345e-06	1.63709e-05	-	COG1940KG	regulatory protein
MSMEG_1839	1.44645	5.37115	8.09508e-05	0.000341093	-	COG3239I	alkane 1-monooxygenase
MSMEG_3083	1.44559	8.30399	0.000681942	0.00228253	-	COG1090R	nucleoside-diphosphate sugar epimerase
MSMEG_1766	1.44371	9.344	0.000847422	0.00276255	-	-	hypothetical protein
MSMEG_3143	1.4405	9.92049	0.000168329	0.000658494	acnA	COG1048C	aconitate hydratase 1
MSMEG_2701	1.44028	6.57085	0.000225442	0.000850503	-	-	hypothetical protein
MSMEG_1680	1.43437	8.15239	0.00018684	0.000721073	-	COG3342S	hypothetical protein
MSMEG_0773	1.43387	4.43145	0.000324862	0.00117658	-	COG0456R	acetyltransferase
MSMEG_1561	1.43041	5.76395	1.5312e-05	7.62276e-05	-	COG0583K	LysR family transcriptional regulator
MSMEG_4719	1.43007	7.97984	0.0001596	0.000627679	-	COG1506E	peptidase S9, prolyl oligopeptidase
MSMEG_5571	1.42812	5.21717	0.00011664	0.000473406	-	COG3839G	ABC transporter ATP-binding protein
MSMEG_1777	1.42045	10.0657	0.000997124	0.00318571	-	-	UsfY protein
MSMEG_3840	1.42004	2.70506	0.000183804	0.000710949	-	COG0583K	LysR family transcriptional regulator
MSMEG_4618	1.4175	8.45756	0.000808263	0.00264617	-	COG1335Q	isochorismatase
MSMEG_0746	1.41229	3.61613	2.72609e-05	0.000127594	-	COG1529C	carbon-monoxide dehydrogenase, large subunit
MSMEG_1778	1.41182	8.85318	0.000571065	0.0019445	-	-	hypothetical protein
MSMEG_6807	1.40783	3.9747	3.66571e-05	0.000167031	-	COG1309K	TetR family transcriptional regulator
MSMEG_4747	1.40682	3.49744	5.49228e-05	0.000239635	-	-	hypothetical protein
MSMEG_5947	1.4068	4.83299	6.90955e-06	3.7429e-05	cysE	COG1045E	serine O-acetyltransferase
MSMEG_3068	1.40163	6.85195	6.84704e-05	0.000293171	-	-	hypothetical protein
MSMEG_0023	1.39996	7.25842	6.60043e-05	0.000283847	-	-	hypothetical protein
MSMEG_5595	1.39965	6.26705	1.45936e-05	7.31808e-05	-	COG1846K	MarR family transcriptional regulator
MSMEG_1635	1.39912	9.29538	0.000649729	0.00218641	-	COG0778C	nitroreductase
MSMEG_5128	1.39831	7.96156	8.57996e-05	0.000358736	-	-	hypothetical protein
MSMEG_6544	1.39747	7.89601	9.76555e-05	0.000403334	-	-	transporter
MSMEG_5558	1.39654	3.93127	0.000225054	0.000849506	-	-	hypothetical protein
MSMEG_4567	1.39424	6.08622	1.91006e-05	9.26108e-05	-	COG1305E	hypothetical protein
MSMEG_0260	1.39327	4.78211	2.67271e-05	0.000125352	-	COG1396K	DNA-binding protein
MSMEG_1289	1.39042	4.48744	1.57297e-05	7.79128e-05	-	-	hypothetical protein
MSMEG_0916	1.38756	7.8662	0.000207135	0.000787915	-	COG1309K	TetR family transcriptional regulator
MSMEG_3752	1.38735	6.1751	1.26772e-05	6.47496e-05	-	-	hypothetical protein
MSMEG_4576	1.38693	4.31842	3.70586e-05	0.000168538	-	COG0330O	SpfH domain-containing protein
MSMEG_1932	1.3864	8.41978	0.000376497	0.00134209	-	COG5373S	MmpS3 protein
MSMEG_0731	1.38475	5.08294	8.08427e-06	4.30806e-05	-	COG2954S	hypothetical protein
MSMEG_4805	1.38448	7.66873	0.000308646	0.00112376	-	COG1960I	acyl-CoA dehydrogenase
MSMEG_5681	1.38418	7.5953	8.20258e-05	0.000344779	-	COG0493ER	ferredoxin/ferredoxin--NADP reductase
MSMEG_6934	1.38367	7.89297	0.000131107	0.000526034	trx	COG3118O	thioredoxin
MSMEG_5666	1.38339	4.6801	0.000195144	0.000748531	-	-	hypothetical protein
MSMEG_3182	1.38334	6.82134	0.000317631	0.00115281	-	-	hypothetical protein
MSMEG_3509	1.38284	3.71451	7.89424e-05	0.000333651	-	COG0491R	hypothetical protein
MSMEG_4126	1.38212	4.83383	1.78743e-05	8.70327e-05	-	COG1335Q	hydrolase, isochorismatase
MSMEG_6852	1.38023	3.26512	7.39789e-05	0.000314216	-	COG0657I	carboxylesterase/lipase
MSMEG_5302	1.37572	7.37854	0.000138679	0.000552869	-	COG1301C	aerobic C4-dicarboxylate transporter
MSMEG_2702	1.37303	5.81605	0.000106528	0.000436493	hypD	COG0409O	hydrogenase expression/formation protein HypD
MSMEG_5468	1.37274	9.42204	0.000364983	0.00130608	-	COG5271R	hypothetical protein
MSMEG_6250	1.37264	7.56714	0.00020132	0.000767489	-	COG3572H	glutamate--cysteine ligase
MSMEG_2420	1.37236	8.26535	0.000194315	0.000746571	-	COG5028	hypothetical protein
MSMEG_6478	1.37235	7.48957	0.000116377	0.000472718	-	COG2124Q	cytochrome P450
MSMEG_3393	1.37054	3.89008	6.51163e-05	0.000280379	-	COG1960I	acyl-CoA dehydrogenase
MSMEG_5012	1.36825	5.64949	0.000164977	0.000646115	-	-	trans-sialidase
MSMEG_6656	1.36748	7.06012	4.97038e-05	0.000220034	-	-	hypothetical protein
MSMEG_5545	1.36681	7.07882	0.000125579	0.000505324	-	COG0266L	formamidopyrimidine-DNA glycosylase
MSMEG_1636	1.3631	7.39635	0.000169152	0.000660768	-	COG0219J	TrmH family RNA methyltransferase
MSMEG_3689	1.36219	10.4028	0.000490806	0.00170237	-	COG0591ER	sodium:solute symporter
MSMEG_0975	1.36196	8.57457	0.00079845	0.00261902	-	COG0455D	hypothetical protein
MSMEG_6909	1.36148	6.51848	1.03099e-05	5.3735e-05	-	COG0765E	amino acid ABC transporter permease
MSMEG_5954	1.36112	3.24308	0.000703403	0.00234071	-	COG3944M	cell surface polysaccharide biosynthesis
MSMEG_6476	1.35863	4.55067	7.8762e-05	0.000333094	-	-	hypothetical protein
MSMEG_1631	1.35848	4.59829	5.84179e-05	0.000253365	-	-	DNA-binding protein
MSMEG_0599	1.35785	6.33978	7.9205e-06	4.23434e-05	-	COG0318IQ	acyl-CoA synthetase
MSMEG_5361	1.3557	8.94563	0.000807764	0.00264579	-	-	hypothetical protein
MSMEG_0699	1.34863	7.69144	0.000200278	0.000764364	-	COG0443O	hypothetical protein
MSMEG_1877	1.34842	3.06689	0.000209035	0.000794704	-	COG1040R	hypothetical protein
MSMEG_0999	1.34801	5.97458	1.54612e-05	7.68043e-05	-	COG5305S	integral membrane protein
MSMEG_0732	1.33908	7.02051	3.61582e-05	0.000164976	-	COG0542O	chaperone ClpB
MSMEG_6646	1.33864	6.19319	1.92978e-05	9.35014e-05	prpB	COG2513G	methylisocitrate lyase
MSMEG_2353	1.33406	3.53036	8.54588e-05	0.00035768	-	COG0702MG	hypothetical protein
MSMEG_3373	1.33353	3.24086	0.000159183	0.00062663	-	COG2814G	major facilitator superfamily protein
MSMEG_5230	1.33165	4.82406	2.07853e-05	9.98653e-05	-	-	hypothetical protein
MSMEG_6202	1.33053	8.49695	0.000273581	0.00100674	-	COG1408R	hypothetical protein
MSMEG_1659	1.33004	7.50197	0.000544868	0.0018673	-	COG2076P	multidrug resistance protein, SMR family protein
MSMEG_0597	1.32734	6.35817	0.000227369	0.000855897	-	COG3285L	hypothetical protein
MSMEG_6728	1.31787	7.24775	0.00073254	0.00242478	-	-	hypothetical protein
MSMEG_0255	1.31587	9.15084	0.000508979	0.00175831	-	COG1274C	phosphoenolpyruvate carboxykinase
MSMEG_2278	1.31569	5.18632	1.48511e-05	7.42556e-05	-	COG2041R	membrane-bound oxidoreductase
MSMEG_5330	1.31462	4.15912	0.000179467	0.000696521	-	COG0449M	SIS domain-containing protein
MSMEG_3881	1.31219	7.64468	0.000466721	0.00162702	-	COG0006E	proline dipeptidase
MSMEG_4535	1.30945	9.40671	0.000525796	0.00180915	-	COG3387G	glycoside hydrolase
MSMEG_4962	1.30848	5.14503	3.60284e-05	0.000164493	-	COG0654HC	hypothetical protein
MSMEG_4979	1.308	4.90115	0.00010047	0.000413223	cysD	COG0175EH	sulfate adenylyltransferase subunit 2
MSMEG_6737	1.30667	6.11061	2.20301e-05	0.000105405	-	-	hypothetical protein
MSMEG_5408	1.30591	5.27196	3.70612e-05	0.000168538	lgt	COG0682M	prolipoprotein diacylglyceryl transferase
MSMEG_5266	1.30171	6.27245	2.43457e-05	0.000115203	-	COG1714S	RDD family protein
MSMEG_2136	1.30112	6.38496	2.29718e-05	0.000109454	pgm	COG0033G	phosphoglucomutase
MSMEG_2148	1.29423	3.50513	0.000385406	0.00137204	-	COG1403V	HNH endonuclease domain-containing protein
MSMEG_4335	1.29218	5.54785	0.000182121	0.00070563	-	COG1597IR	diacylglycerol kinase
MSMEG_3288	1.29209	3.69261	0.000316982	0.00115107	-	COG1652S	LysM domain-containing protein
MSMEG_4505	1.28967	8.45035	0.000747778	0.00247047	hrcA	COG1420K	heat-inducible transcription repressor
MSMEG_6216	1.2894	7.34517	0.000215212	0.000815933	-	-	integral membrane protein
MSMEG_4699	1.28904	9.83538	0.000975812	0.00312632	-	COG2902E	NAD-glutamate dehydrogenase
MSMEG_3223	1.28738	5.94955	0.000108697	0.000444143	-	COG2314S	TM2 domain-containing protein
MSMEG_6425	1.28566	7.58032	0.000277827	0.00102073	-	COG0607P	rhodanese-like domain-containing protein
MSMEG_4635	1.28526	3.23642	0.000869349	0.002826	-	COG0004P	ammonium transporter
MSMEG_5554	1.28395	6.52533	3.42133e-05	0.000157354	-	COG3707T	ANTAR domain-containing protein
MSMEG_3528	1.28268	7.66937	0.000595737	0.00201853	-	COG1376S	ErfK/YbiS/YcfS/YnhG family protein
MSMEG_3303	1.2807	6.40627	5.69168e-05	0.00024755	-	COG4188R	carboxylic ester hydrolase
MSMEG_1221	1.28026	3.24132	0.000455421	0.00159409	-	-	rifampin ADP-ribosyl transferase
MSMEG_5658	1.27741	6.1349	4.60846e-05	0.000205368	-	COG0596R	epoxide hydrolase
MSMEG_6249	1.26984	6.74085	0.000459321	0.0016056	-	COG1262S	hypothetical protein
MSMEG_1661	1.26645	7.65018	0.000282346	0.00103512	-	COG1686M	D-alanyl-D-alanine carboxypeptidase
MSMEG_1906	1.26639	4.1712	0.000342667	0.00123303	-	COG0543HC	toluate 1,2-dioxygenase electron transfer component
MSMEG_4745	1.26556	8.53855	0.000587684	0.00199321	-	COG1376S	ErfK/YbiS/YcfS/YnhG family protein
MSMEG_2369	1.26365	7.63261	0.000530439	0.00182421	-	COG2133G	LppZ protein
MSMEG_1855	1.26049	6.2485	3.47708e-05	0.000159173	-	COG5010U	hypothetical protein
MSMEG_4978	1.26032	5.44498	3.43506e-05	0.000157807	cysNC	COG2895P	bifunctional sulfate adenylyltransferase subunit 1/adenylylsulfate kinase
MSMEG_1986	1.25537	4.69081	9.73219e-05	0.000402198	-	COG0473CE	tartrate dehydrogenase
MSMEG_5088	1.25444	6.74202	0.000224304	0.000847139	-	COG4783R	hypothetical protein
MSMEG_5884	1.25405	6.09908	8.08968e-05	0.000341075	-	COG2084I	3-hydroxyisobutyrate dehydrogenase
MSMEG_3075	1.2539	6.65059	0.000194494	0.000746843	-	COG0456R	GNAT family acetyltransferase
MSMEG_2173	1.25295	6.75153	0.000173636	0.000676178	-	COG2186K	GntR family transcriptional regulator
MSMEG_5718	1.24837	6.50361	0.000168756	0.000659786	-	COG1309K	TetR family transcriptional regulator
MSMEG_4593	1.24746	6.72034	0.00076182	0.00251083	-	COG1960I	acyl-CoA dehydrogenase
MSMEG_4057	1.24554	5.84745	0.000449013	0.0015805	-	COG1802K	GntR family transcriptional regulator
MSMEG_4050	1.24265	4.16268	0.000452051	0.00158552	-	-	hypothetical protein
MSMEG_6785	1.24128	6.51653	0.000889457	0.00288456	tpiA	COG0149G	triosephosphate isomerase
MSMEG_2402	1.24078	6.41301	4.55717e-05	0.000203345	-	COG1461R	dihydroxyacetone kinase
MSMEG_3437	1.23531	6.13397	0.000121321	0.000489908	-	COG0627R	esterase
MSMEG_6344	1.23417	5.39379	8.52766e-05	0.000357135	-	COG1733K	transcriptional regulator
MSMEG_1277	1.23348	3.34761	0.000565732	0.00192825	-	-	hypothetical protein
MSMEG_3613	1.23069	5.57276	8.17111e-05	0.000343876	-	COG5516R	hypothetical protein
MSMEG_2946	1.23067	4.23726	0.000697376	0.0023274	-	COG3759S	transmembrane protein
MSMEG_4324	1.2297	7.255	0.000338806	0.00122066	-	COG2508TQ	hypothetical protein
MSMEG_4382	1.22951	4.11892	0.000226956	0.000854809	-	COG1028IQR	dehydrogenase/reductase SDR family protein member 10
MSMEG_6720	1.22717	4.11881	0.000121198	0.000489698	-	COG0596R	epoxide hydrolase
MSMEG_2000	1.22496	3.52798	0.000514746	0.00177556	-	COG3631R	hypothetical protein
MSMEG_0675	1.22423	4.70249	0.000891811	0.00289083	-	COG2124Q	cytochrome P450
MSMEG_0385	1.22294	6.02815	5.17512e-05	0.000227487	-	COG1819GC	glycosyl transferase family protein
MSMEG_2990	1.2202	4.24395	0.000234651	0.00087994	-	COG1533L	Fe-S protein, radical SAM family protein
MSMEG_2446	1.2197	4.63139	0.000278321	0.00102145	-	COG3651S	hypothetical protein
MSMEG_2387	1.21901	8.1076	0.000753657	0.00248631	leuC	COG0065E	isopropylmalate isomerase large subunit
MSMEG_5964	1.21718	5.56781	0.000363681	0.0013021	-	COG0438M	group 1 glycosyl transferase
MSMEG_2049	1.21646	5.66345	0.000269909	0.00099642	-	COG1309K	TetR family transcriptional regulator
MSMEG_6889	1.21403	4.26429	0.000182075	0.00070563	-	COG2963L	transposase
MSMEG_3703	1.21378	5.57591	0.000254481	0.000944529	-	-	hypothetical protein
MSMEG_2391	1.21376	8.58486	0.000937668	0.00301816	ppk	COG0855P	polyphosphate kinase
MSMEG_6849	1.21366	4.12928	0.000178569	0.000693821	-	COG0583K	LysR family transcriptional regulator
MSMEG_2661	1.21043	6.1044	5.12643e-05	0.00022592	-	COG3187O	hypothetical protein
MSMEG_1586	1.20992	3.20149	0.000662699	0.00222353	-	COG1680V	beta-lactamase
MSMEG_5769	1.20875	6.71692	0.000188681	0.000726955	-	-	hypothetical protein
MSMEG_2746	1.20528	7.84595	0.000588922	0.00199642	-	COG2047R	hypothetical protein
MSMEG_3688	1.20268	7.42532	0.000644267	0.00216908	-	-	hypothetical protein
MSMEG_3882	1.20206	6.51158	0.000450595	0.00158202	-	COG0346E	glyoxalase
MSMEG_4720	1.2015	6.9901	0.000871175	0.0028284	-	-	hypothetical protein
MSMEG_3482	1.2006	4.76791	0.000106518	0.000436493	-	-	hypothetical protein
MSMEG_0363	1.20051	7.20605	0.000546926	0.00187339	-	COG1309K	TetR family transcriptional regulator
MSMEG_1387	1.1964	6.56002	0.000125082	0.000503621	-	COG1960I	acyl-CoA dehydrogenase
MSMEG_0219	1.19623	7.6359	0.000650302	0.00218726	-	COG1595K	RNA polymerase factor sigma-70
MSMEG_5842	1.19463	3.51103	0.000517057	0.00178264	-	-	hypothetical protein
MSMEG_2591	1.19454	5.53532	0.000817951	0.0026728	-	-	hypothetical protein
MSMEG_3819	1.19434	5.27213	0.000100971	0.000415036	-	-	hypothetical protein
MSMEG_6660	1.19298	6.57462	0.000367827	0.00131558	-	COG1457F	permease, cytosine/purines, uracil, thiamine, allantoin family protein
MSMEG_6059	1.1907	5.49298	0.000449868	0.001581	-	-	hypothetical protein
MSMEG_2058	1.19068	4.10688	0.000845481	0.00275883	nuoF	COG1894C	NADH-quinone oxidoreductase subunit F
MSMEG_6629	1.18745	5.5386	0.000241175	0.000901949	mdcH	COG0331I	malonate decarboxylase subunit epsilon
MSMEG_5643	1.18727	4.34427	0.000196902	0.000753568	-	-	hypothetical protein
MSMEG_2397	1.18684	6.11198	0.000119654	0.000484598	-	COG1522K	AsnC family transcriptional regulator
MSMEG_4744	1.18194	5.88938	0.000375915	0.00134102	-	-	hypothetical protein
MSMEG_0376	1.17997	5.60753	0.000190931	0.0007348	-	COG4977K	AraC family transcriptional regulator
MSMEG_0889	1.17843	5.93133	0.000311688	0.00113304	-	COG1012C	succinate-semialdehyde dehydrogenase
MSMEG_3181	1.1781	5.35349	0.000369372	0.00132042	-	-	hypothetical protein
MSMEG_6620	1.17701	7.20782	0.000667215	0.0022365	-	-	hypothetical protein
MSMEG_3332	1.1759	5.64887	0.000713518	0.00236522	-	COG1309K	TetR family transcriptional regulator
MSMEG_4652	1.17339	5.08286	0.000252174	0.000936471	-	COG0673R	D-oliose 4-ketoreductase
MSMEG_2377	1.17313	5.85566	0.000270371	0.000997592	-	COG1233Q	P49 protein
MSMEG_1623	1.17077	3.38449	0.000712224	0.00236207	-	COG3320Q	short chain dehydrogenase
MSMEG_1854	1.17043	6.87641	0.000250742	0.000932158	-	COG0464O	valosin containing protein-1
MSMEG_5912	1.16943	6.95224	0.000635409	0.0021445	gabD2	COG1012C	succinate-semialdehyde dehydrogenase
MSMEG_1165	1.15874	7.66804	0.000936953	0.00301727	-	COG1666S	nucleotide-binding protein
MSMEG_5237	1.15602	6.44216	0.000164807	0.000645814	-	COG0628R	hypothetical protein
MSMEG_4964	1.1554	4.17852	0.00094435	0.00303541	-	COG1309K	TetR family transcriptional regulator
MSMEG_3694	1.1502	6.1206	0.000326134	0.00117932	-	COG0318IQ	feruloyl-CoA synthetase
MSMEG_2123	1.14926	5.74631	0.000487378	0.00169218	dhaK	COG2376G	dihydroxyacetone kinase subunit DhaK
MSMEG_2334	1.14617	5.98912	0.000352175	0.00126551	-	-	hypothetical protein
MSMEG_4007	1.14316	5.79114	0.000163417	0.000641096	-	COG3491R	oxidoreductase, 2OG-Fe(II) oxygenase
MSMEG_5741	1.14169	6.38485	0.000556931	0.00190296	-	COG1434S	hypothetical protein
MSMEG_0752	1.14131	6.4923	0.000226005	0.000852161	fbaA	COG0191G	fructose-bisphosphate aldolase
MSMEG_0405	1.14007	5.43089	0.000509417	0.00175895	-	COG4941K	extra cytoplasmic sigma factor
MSMEG_3916	1.13845	4.81469	0.000488244	0.00169433	-	-	hypothetical protein
MSMEG_4359	1.13694	5.34991	0.000455887	0.00159491	-	-	hypothetical protein
MSMEG_2928	1.13573	6.15146	0.000143669	0.00057177	-	-	hypothetical protein
MSMEG_3525	1.13415	3.50656	0.000764288	0.00251776	-	COG1709K	XRE family transcriptional regulator
MSMEG_1280	1.13183	4.12986	0.000454976	0.00159409	-	-	hypothetical protein
MSMEG_6911	1.12998	4.80259	0.000445551	0.00156911	-	COG1126E	ABC transporter ATP-binding protein
MSMEG_2257	1.12265	5.21282	0.000211652	0.000804207	-	COG2124Q	cytochrome P450-terp
MSMEG_0448	1.11732	4.91558	0.000756321	0.0024939	-	COG1846K	MarR family transcriptional regulator
MSMEG_6421	1.11526	5.49718	0.0006766	0.00226575	-	COG1316K	transcriptional regulator
MSMEG_2111	1.11288	6.1366	0.000445439	0.00156911	-	COG1605E	chorismate mutase
MSMEG_5728	1.10848	6.05784	0.000181399	0.000703625	-	COG0726G	polysaccharide deacetylase
MSMEG_1592	1.10262	5.25927	0.00032549	0.00117792	-	-	hypothetical protein
MSMEG_6773	1.10185	4.99298	0.000700803	0.00233545	-	COG1804C	CaiB/BaiF family protein
MSMEG_1279	1.10142	6.04948	0.000248457	0.000924662	-	-	hypothetical protein
MSMEG_5683	1.09889	5.3352	0.000324159	0.00117465	map	COG0024J	methionine aminopeptidase
MSMEG_0926	1.09583	6.40343	0.000659819	0.00221641	-	-	hypothetical protein
MSMEG_2118	1.08421	5.07392	0.000499441	0.00173145	nagB	COG0363G	glucosamine-6-phosphate deaminase
MSMEG_1388	1.08186	4.6439	0.000573113	0.00195051	-	COG1024I	enoyl-CoA hydratase
MSMEG_1140	1.0663	4.83279	0.000532896	0.00183175	-	COG0240C	NAD(P)H-dependent glycerol-3-phosphate dehydrogenase
MSMEG_6017	1.06423	5.76172	0.000473919	0.00164961	-	COG0436E	aspartate aminotransferase
MSMEG_3534	1.04814	5.90003	0.000508502	0.00175755	-	COG0824R	4-hydroxybenzoyl-CoA thioesterase
MSMEG_4568	1.0375	5.10928	0.000990362	0.00316851	-	COG1234R	ribonuclease Z
MSMEG_4653	1.03334	6.13298	0.000719287	0.0023832	-	COG3622G	AP endonuclease, family protein 2 superfamily protein
MSMEG_6815	1.03313	6.83052	0.000881768	0.00286097	-	-	hypothetical protein

## Sheet: PBS 1h Down
Synonym	logFC	logCPM	PValue	FDR	Gene	COG	Product
MSMEG_5791	-6.63504	0.745571	9.90276e-06	5.18878e-05	-	-	hypothetical protein
MSMEG_4326	-5.81967	8.50688	3.95658e-19	2.16199e-17	acpP	COG0236IQ	acyl carrier protein
MSMEG_1447	-5.6927	3.24653	6.91605e-12	1.23041e-10	-	COG0789K	MerR family transcriptional regulator
MSMEG_1439	-5.47002	8.03586	1.28566e-22	1.16471e-20	rplB	COG0090J	50S ribosomal protein L2
MSMEG_5789	-5.46326	9.62323	2.28382e-28	3.41828e-26	-	COG2897P	thiosulfate sulfurtransferase
MSMEG_1522	-5.35992	7.0839	5.28056e-28	7.73546e-26	rpsK	COG0100J	30S ribosomal protein S11
MSMEG_1441	-5.2954	5.96545	1.35972e-21	1.00663e-19	rplV	COG0091J	50S ribosomal protein L22
MSMEG_1443	-5.27247	7.18797	8.61988e-20	4.98722e-18	rplP	COG0197J	50S ribosomal protein L16
MSMEG_1436	-5.21072	7.08886	4.73266e-22	3.83345e-20	rplC	COG0087J	50S ribosomal protein L3
MSMEG_0314	-5.14581	6.72276	1.51282e-33	3.06346e-31	zwf	COG0364G	glucose-6-phosphate 1-dehydrogenase
MSMEG_1435	-5.09923	7.55398	8.33046e-22	6.51764e-20	rpsJ	COG0051J	30S ribosomal protein S10
MSMEG_1437	-5.07697	7.57446	3.01688e-20	1.84372e-18	rplD	COG0088J	50S ribosomal protein L4
MSMEG_2654	-5.07601	8.97131	2.15362e-19	1.21539e-17	rpsO	COG0184J	30S ribosomal protein S15
MSMEG_1469	-5.07431	7.6935	1.84063e-20	1.18437e-18	rpsH	COG0096J	30S ribosomal protein S8
MSMEG_1524	-5.0572	8.55328	2.23836e-21	1.58877e-19	rpoA	COG0202K	DNA-directed RNA polymerase subunit alpha
MSMEG_1442	-5.05088	7.90054	1.07527e-18	5.60851e-17	rpsC	COG0092J	30S ribosomal protein S3
MSMEG_1438	-4.99789	6.82982	4.04841e-22	3.35823e-20	rplW	COG0089J	50S ribosomal protein L23
MSMEG_1560	-4.94108	2.57481	1.64811e-10	2.31577e-09	-	-	hypothetical protein
MSMEG_3058	-4.92881	6.8603	2.26277e-25	2.63407e-23	-	COG1464P	lipoprotein, nlpa family protein
MSMEG_1521	-4.91362	7.71963	9.43396e-23	8.77741e-21	rpsM	COG0099J	30S ribosomal protein S13
MSMEG_1468	-4.88021	6.06633	5.99702e-20	3.49911e-18	rpsN	COG0199J	30S ribosomal protein S14
MSMEG_1465	-4.84324	7.46996	3.026e-20	1.84372e-18	rplN	COG0093J	50S ribosomal protein L14
MSMEG_1440	-4.83685	6.30413	4.50425e-23	4.36785e-21	rpsS	COG0185J	30S ribosomal protein S19
MSMEG_1446	-4.81115	4.44389	3.68355e-16	1.3348e-14	-	COG2816L	NTP pyrophosphohydrolase
MSMEG_2017	-4.79646	4.9546	2.29549e-25	2.63407e-23	-	COG3585H	MerR family transcriptional regulator
MSMEG_1398	-4.78877	8.09105	3.65247e-22	3.14341e-20	rpsL	COG0048J	30S ribosomal protein S12
MSMEG_4327	-4.71932	8.81815	7.18673e-14	1.81248e-12	-	COG0304IQ	3-oxoacyl-ACP synthase
MSMEG_1467	-4.68978	7.19465	3.22938e-20	1.93342e-18	rplE	COG0094J	50S ribosomal protein L5
MSMEG_4736	-4.65327	3.53472	9.04521e-13	1.87016e-11	-	COG2327S	hypothetical protein
MSMEG_6904	-4.64937	8.72448	1.34498e-10	1.91723e-09	-	COG1260I	myo-inositol-1-phosphate synthase
MSMEG_1444	-4.60225	5.49652	1.31251e-16	5.31569e-15	rpmC	COG0255J	50S ribosomal protein L29
MSMEG_4528	-4.52262	7.00835	1.29601e-24	1.41636e-22	-	COG0175EH	phosphoadenosine phosphosulfate reductase
MSMEG_1401	-4.51242	9.92802	5.73732e-17	2.3796e-15	tuf	COG0050J	elongation factor Tu
MSMEG_4527	-4.46455	8.81542	2.7508e-22	2.39738e-20	-	COG0155P	ferredoxin sulfite reductase
MSMEG_3791	-4.39535	7.63459	5.30206e-22	4.24473e-20	rplT	COG0292J	50S ribosomal protein L20
MSMEG_3792	-4.39469	6.09556	1.68489e-21	1.23409e-19	rpmI	COG0291J	50S ribosomal protein L35
MSMEG_0143	-4.37522	4.04814	3.99007e-19	2.16312e-17	-	-	mce associated membrane protein
MSMEG_1525	-4.26255	8.6063	1.02836e-17	4.78394e-16	-	COG0203J	50S ribosomal protein L17
MSMEG_2438	-4.25244	5.48354	9.60741e-16	3.21102e-14	trmD	COG0336J	tRNA (guanine-N(1)-)-methyltransferase
MSMEG_2013	-4.24513	2.85254	5.57828e-12	9.9757e-11	-	COG4221R	oxidoreductase, short chain dehydrogenase/reductase
MSMEG_6496	-4.22293	2.50168	2.91039e-11	4.64919e-10	-	COG1116P	nitrate/sulfonate/bicarbonate ABC transporter ATPase subunit
MSMEG_2655	-4.21546	4.86086	1.31982e-13	3.1529e-12	-	-	LppU protein
MSMEG_1557	-4.16785	7.56783	2.21811e-16	8.48428e-15	rpsI	COG0103J	30S ribosomal protein S9
MSMEG_1399	-4.16596	7.64411	6.1443e-19	3.27934e-17	rpsG	COG0049J	30S ribosomal protein S7
MSMEG_0114	-4.15134	3.66222	1.0755e-11	1.8512e-10	-	COG4521P	extracellular solute-binding protein
MSMEG_4733	-4.13689	4.31246	2.08922e-17	9.24136e-16	-	-	hypothetical protein
MSMEG_1556	-4.07339	8.08238	5.63084e-15	1.67828e-13	rplM	COG0102J	50S ribosomal protein L13
MSMEG_2015	-4.06936	4.56764	2.75458e-20	1.70858e-18	modB	COG4149P	molybdate ABC transporter permease
MSMEG_1445	-4.05813	7.83163	9.38223e-14	2.29066e-12	-	COG0186J	30S ribosomal protein S17
MSMEG_1523	-4.03494	8.06624	1.50426e-17	6.81371e-16	rpsD	COG0522J	30S ribosomal protein S4
MSMEG_4518	-4.03459	1.74854	7.24983e-05	0.000308854	-	-	hypothetical protein
MSMEG_1540	-4.02958	6.73844	7.21319e-23	6.80313e-21	-	COG0513LKJ	ATP-dependent RNA helicase
MSMEG_0879	-4.02205	7.81206	1.47643e-16	5.87584e-15	-	-	hypothetical protein
MSMEG_1811	-4.00835	6.18143	4.02379e-13	8.99474e-12	maf	COG0424D	Maf-like protein
MSMEG_4732	-3.99279	4.19676	1.90923e-17	8.59152e-16	-	COG1216R	glycosyl transferase family protein
MSMEG_6315	-3.96321	6.00725	2.36767e-14	6.41788e-13	-	-	lipoprotein LpqH
MSMEG_6897	-3.95092	7.39592	4.85159e-15	1.45865e-13	rpsF	COG0360J	30S ribosomal protein S6
MSMEG_1339	-3.9479	6.4101	9.73515e-20	5.58554e-18	rpmG	COG0267J	50S ribosomal protein L33
MSMEG_1582	-3.90248	9.18336	1.20973e-15	3.96618e-14	groES	COG0234O	co-chaperonin GroES
MSMEG_5432	-3.89834	5.44094	6.05078e-14	1.56615e-12	pth	COG0193J	peptidyl-tRNA hydrolase
MSMEG_3853	-3.88618	0.767626	8.73768e-05	0.000364379	-	COG1116P	aliphatic sulfonates transport ATP-binding protein SsuB
MSMEG_2436	-3.87706	4.81948	1.66824e-14	4.65013e-13	-	COG1837R	hypothetical protein
MSMEG_1364	-3.85495	8.84872	1.89446e-13	4.42148e-12	rplJ	COG0244J	50S ribosomal protein L10
MSMEG_2440	-3.81827	7.99444	2.53093e-18	1.26271e-16	rplS	COG0335J	50S ribosomal protein L19
MSMEG_5196	-3.80069	7.21136	1.54041e-14	4.31128e-13	-	COG2335M	fasciclin domain-containing protein
MSMEG_0956	-3.80023	6.07388	1.03985e-21	7.95489e-20	hemB	COG0113H	delta-aminolevulinic acid dehydratase
MSMEG_1466	-3.76968	5.53996	1.12758e-13	2.71446e-12	rplX	COG0198J	50S ribosomal protein L24
MSMEG_3057	-3.75576	4.09529	9.8063e-16	3.26166e-14	-	COG2011P	metal ABC transporter permease
MSMEG_4391	-3.70511	2.32599	1.66078e-07	1.32496e-06	-	COG1960I	acyl-CoA dehydrogenase
MSMEG_2520	-3.70042	8.7731	2.11974e-15	6.72554e-14	tsf	COG0264J	elongation factor Ts
MSMEG_0142	-3.6902	2.89159	2.36926e-11	3.86549e-10	-	-	hypothetical protein
MSMEG_1539	-3.65076	2.89575	9.70417e-11	1.41854e-09	-	COG4842S	hypothetical protein
MSMEG_6903	-3.64261	8.50651	1.35104e-08	1.37806e-07	-	COG1695K	PadR family transcriptional regulator
MSMEG_6944	-3.60497	4.86632	6.90729e-14	1.74841e-12	-	COG0759S	hypothetical protein
MSMEG_4758	-3.5895	2.65474	3.13229e-06	1.83072e-05	-	-	hypothetical protein
MSMEG_4737	-3.58144	4.14828	7.04095e-12	1.24941e-10	-	COG2327S	hypothetical protein
MSMEG_4730	-3.57525	4.37352	1.6235e-16	6.42401e-15	-	-	hypothetical protein
MSMEG_2657	-3.54922	7.40553	4.90861e-18	2.33074e-16	-	COG0612R	peptidase, M16 family protein
MSMEG_0079	-3.54699	4.23965	6.68541e-16	2.30145e-14	-	-	hypothetical protein
MSMEG_4757	-3.52602	9.83776	8.61315e-08	7.36665e-07	-	COG4982I	fatty acid synthase
MSMEG_1392	-3.50053	6.34986	4.86728e-11	7.48018e-10	-	COG1454C	alcohol dehydrogenase
MSMEG_5836	-3.4984	4.447	9.8127e-19	5.15728e-17	-	COG3233R	hypothetical protein
MSMEG_2016	-3.48775	5.41014	2.253e-19	1.26113e-17	modA	COG0725P	molybdate ABC transporter periplasmic molybdate-binding protein
MSMEG_1433	-3.4805	7.56071	1.1201e-15	3.70762e-14	-	COG2050Q	thioesterase
MSMEG_0880	-3.46764	10.1812	1.07836e-12	2.1709e-11	groEL	COG0459O	molecular chaperone GroEL
MSMEG_5195	-3.45786	5.68343	3.57328e-13	8.06624e-12	-	-	hypothetical protein
MSMEG_3056	-3.43311	5.20396	3.75388e-18	1.80737e-16	-	COG1135P	ABC transporter ATP-binding protein
MSMEG_0313	-3.42209	6.5616	2.84033e-18	1.39683e-16	edd	COG0129EG	phosphogluconate dehydratase
MSMEG_2435	-3.42111	7.41511	8.51652e-14	2.10166e-12	rpsP	COG0228J	30S ribosomal protein S16
MSMEG_6940	-3.40593	3.87679	6.34007e-11	9.51011e-10	gidB	COG0357M	methyltransferase GidB
MSMEG_0932	-3.40524	9.09648	5.11747e-16	1.79764e-14	-	COG1940KG	ROK family protein
MSMEG_5525	-3.40349	7.90243	1.67665e-14	4.65473e-13	sucC	COG0045C	succinyl-CoA synthetase subunit beta
MSMEG_3708	-3.40002	4.281	5.89301e-12	1.05112e-10	-	COG0753P	catalase
MSMEG_5431	-3.39713	6.91564	1.2904e-14	3.62628e-13	-	COG1825J	50S ribosomal protein L25
MSMEG_4389	-3.39532	2.30897	2.78891e-06	1.65389e-05	-	COG2141C	monooxygenase, NtaA/SnaA/SoxA family protein
MSMEG_1347	-3.38776	8.12782	3.05344e-13	6.96123e-12	rplA	COG0081J	50S ribosomal protein L1
MSMEG_2130	-3.38466	3.07583	1.54078e-07	1.24073e-06	-	COG1960I	acyl-CoA dehydrogenase
MSMEG_3793	-3.3814	7.55236	4.34978e-14	1.13236e-12	infC	COG0290J	translation initiation factor IF-3
MSMEG_6941	-3.37815	6.53906	1.68365e-16	6.62395e-15	-	COG1847R	R3H domain-containing protein
MSMEG_0530	-3.35788	6.39117	1.05278e-12	2.12564e-11	-	COG1028IQR	short chain dehydrogenase
MSMEG_0551	-3.35748	4.60583	2.28375e-11	3.73483e-10	-	COG1116P	nitrate/sulfonate/bicarbonate ABC transporter ATPase
MSMEG_3710	-3.3469	3.81215	1.554e-12	3.04824e-11	-	COG3038C	cytochrome b561 family protein
MSMEG_1520	-3.34475	7.37003	7.786e-14	1.94933e-12	rpmJ	COG0257J	50S ribosomal protein L36
MSMEG_4940	-3.34176	7.77162	3.86742e-16	1.39409e-14	-	COG0711C	F0F1 ATP synthase subunit B
MSMEG_6390	-3.33939	3.48798	2.51094e-10	3.45067e-09	-	COG2814G	transporter major facilitator family protein
MSMEG_1733	-3.33598	4.12865	2.66244e-14	7.16051e-13	-	-	hypothetical protein
MSMEG_5524	-3.32301	7.42601	9.64211e-14	2.33559e-12	sucD	COG0074C	succinyl-CoA synthetase subunit alpha
MSMEG_1342	-3.31965	7.10817	9.12817e-16	3.06573e-14	-	COG2030I	(3R)-hydroxyacyl-ACP dehydratase subunit HadC
MSMEG_0140	-3.31377	4.18842	2.17701e-11	3.56874e-10	-	-	mce associated membrane protein
MSMEG_6392	-3.30263	9.34018	1.03295e-10	1.50039e-09	-	COG3321Q	polyketide synthase
MSMEG_2400	-3.28994	8.39784	3.3441e-14	8.85543e-13	rpmB	COG0227J	50S ribosomal protein L28
MSMEG_6393	-3.28633	7.92187	9.5707e-13	1.96114e-11	-	COG0318IQ	long-chain-fatty-acid--CoA ligase
MSMEG_0914	-3.28038	5.1167	8.04977e-15	2.33851e-13	-	COG2852S	hypothetical protein
MSMEG_2519	-3.27163	9.1528	3.99454e-13	8.95843e-12	rpsB	COG0052J	30S ribosomal protein S2
MSMEG_6383	-3.25783	4.07118	8.41535e-15	2.43444e-13	-	COG0735P	transcription regulator FurA
MSMEG_4941	-3.22834	8.08737	5.32033e-16	1.85002e-14	atpE	COG0636C	F0F1 ATP synthase subunit C
MSMEG_1812	-3.2239	5.44658	3.30456e-10	4.46115e-09	-	-	hypothetical protein
MSMEG_4734	-3.2231	5.79491	1.817e-12	3.554e-11	-	COG5271R	hypothetical protein
MSMEG_0965	-3.22198	11.0978	1.43347e-09	1.71642e-08	-	-	porin
MSMEG_2014	-3.22081	4.98545	1.8598e-15	5.95568e-14	-	COG1118P	molybdenum import ATP-binding protein ModC
MSMEG_4623	-3.21918	7.57967	1.8278e-14	5.01372e-13	obgE	COG0536R	GTPase ObgE
MSMEG_2535	-3.21869	1.92578	3.47768e-06	2.01378e-05	-	COG1028IQR	dehydrogenase/reductase SDR family protein member 10
MSMEG_1341	-3.19965	6.29266	6.29594e-15	1.85246e-13	-	COG2030I	(3R)-hydroxyacyl-ACP dehydratase subunit HadB
MSMEG_3790	-3.19832	5.12292	1.98582e-17	8.87816e-16	-	COG0566J	TrmH family RNA methyltransferase
MSMEG_0244	-3.19031	5.32905	6.35232e-14	1.62193e-12	-	COG0745TK	two component response transcriptional regulatory protein prra
MSMEG_1348	-3.18651	3.27895	3.78525e-10	5.02972e-09	-	COG4941K	RNA polymerase ECF-subfamily protein sigma factor
MSMEG_3150	-3.18311	7.015	6.1192e-18	2.88566e-16	fabG	COG1028IQR	3-oxoacyl-ACP reductase
MSMEG_3900	-3.17791	5.83392	3.51332e-13	7.95697e-12	ectB	COG0160E	diaminobutyrate--2-oxoglutarate aminotransferase
MSMEG_4625	-3.17494	6.84876	1.26167e-16	5.17058e-15	rplU	COG0261J	50S ribosomal protein L21
MSMEG_4735	-3.16982	4.94126	1.97555e-11	3.28542e-10	-	-	hypothetical protein
MSMEG_4396	-3.15459	6.24586	1.23689e-17	5.67733e-16	-	COG1335Q	isochorismatase hydrolase
MSMEG_6384	-3.15348	6.34836	3.0283e-16	1.11496e-14	katG	COG0376P	catalase/peroxidase HPI
MSMEG_4560	-3.15281	7.45667	2.09359e-15	6.67331e-14	-	COG0614P	periplasmic binding protein
MSMEG_5280	-3.147	4.84356	2.97858e-13	6.81312e-12	-	-	cysteine dioxygenase type I
MSMEG_0262	-3.14518	4.55168	7.72222e-16	2.64515e-14	-	COG1804C	hypothetical protein
MSMEG_5105	-3.10565	4.4685	1.02803e-14	2.93693e-13	-	COG4319S	hypothetical protein
MSMEG_1485	-3.09998	6.56529	2.03378e-18	1.0296e-16	map	COG0024J	methionine aminopeptidase
MSMEG_1027	-3.09069	5.10004	8.84828e-18	4.14424e-16	-	COG2141C	hypothetical protein
MSMEG_3832	-3.08499	4.36186	5.74661e-15	1.70541e-13	-	COG2072P	4-hydroxyacetophenone monooxygenase
MSMEG_4646	-3.08047	7.67561	2.49595e-11	4.06255e-10	-	COG0674C	pyruvate synthase
MSMEG_1368	-3.07703	10.205	2.14579e-11	3.52596e-10	rpoC	COG0086K	DNA-directed RNA polymerase subunit beta'
MSMEG_0624	-3.07108	3.57435	2.74541e-11	4.40609e-10	-	COG1404O	subtilase
MSMEG_6309	-3.06392	4.96071	1.65965e-11	2.79381e-10	-	COG1126E	ABC transporter ATP-binding protein
MSMEG_4738	-3.06042	6.06614	3.89234e-15	1.18579e-13	-	-	hypothetical protein
MSMEG_0263	-3.05856	4.39191	1.19898e-15	3.94973e-14	-	COG1574R	amidohydrolase
MSMEG_3789	-3.05224	5.55188	4.47382e-12	8.17619e-11	-	COG2610GE	inner membrane permease YgbN
MSMEG_5429	-3.05176	3.96204	9.668e-14	2.33559e-12	-	-	LpqT protein
MSMEG_6942	-3.03895	6.59649	9.29954e-15	2.66781e-13	-	COG0706U	inner membrane protein translocase component YidC
MSMEG_1365	-3.03887	9.41961	5.45913e-09	5.95659e-08	rplL	COG0222J	50S ribosomal protein L7/L12
MSMEG_4395	-3.03439	4.33513	1.00719e-12	2.05435e-11	-	-	excalibur domain-containing protein
MSMEG_2307	-3.02887	5.11632	1.09785e-16	4.52616e-15	-	COG2141C	hypothetical protein
MSMEG_0549	-3.02614	4.08043	1.91231e-10	2.67246e-09	-	COG0600P	ABC transporter permease
MSMEG_4627	-3.01752	7.59484	7.52774e-12	1.32894e-10	ndk	COG0105F	nucleoside diphosphate kinase
MSMEG_0081	-3.01749	2.99033	1.84406e-08	1.83938e-07	-	COG0718S	hypothetical protein
MSMEG_0957	-3.01562	3.45542	3.69283e-12	6.96579e-11	-	-	hypothetical protein
MSMEG_6391	-3.01006	8.13629	2.21573e-09	2.57768e-08	-	COG4799I	propionyl-CoA carboxylase subunit beta
MSMEG_0238	-3.00546	4.08062	2.45088e-10	3.37486e-09	-	COG1832R	O-acetylhomoserine/O-acetylserine sulfhydrylase
MSMEG_1367	-2.99189	9.91952	3.75002e-12	7.05435e-11	rpoB	COG0085K	DNA-directed RNA polymerase subunit beta
MSMEG_5489	-2.98851	8.41136	5.25855e-11	8.00998e-10	rpmF	COG0333J	50S ribosomal protein L32
MSMEG_2650	-2.98321	4.70403	6.24781e-15	1.84619e-13	-	COG1960I	acyl-CoA dehydrogenase
MSMEG_0246	-2.98028	5.37132	4.01731e-16	1.44058e-14	-	COG0642T	sensor-type histidine kinase PrrB
MSMEG_6314	-2.97338	5.48029	6.89845e-10	8.69887e-09	-	COG0596R	haloalkane dehalogenase
MSMEG_0239	-2.9664	5.45901	1.55056e-12	3.04824e-11	-	COG2873E	O-acetylhomoserine/O-acetylserine sulfhydrylase
MSMEG_0954	-2.95814	8.14994	5.09567e-13	1.11513e-11	hemD	COG1587H	uroporphyrinogen-III synthase
MSMEG_1316	-2.95457	6.55657	2.4953e-15	7.80914e-14	prfC	COG4108J	peptide chain release factor 3
MSMEG_5483	-2.95355	6.55737	1.56628e-09	1.86572e-08	-	-	porin
MSMEG_1583	-2.95289	7.87933	6.2441e-10	7.91724e-09	groEL	COG0459O	molecular chaperone GroEL
MSMEG_0312	-2.94933	5.2665	2.19837e-16	8.45575e-15	eda	COG0800G	2-dehydro-3-deoxyphosphogluconate aldolase
MSMEG_3777	-2.94774	7.14333	7.34897e-13	1.56166e-11	pheT	COG0072J	phenylalanyl-tRNA synthetase subunit beta
MSMEG_6762	-2.93254	5.8919	2.68965e-14	7.20554e-13	-	COG1777K	transcriptional regulator
MSMEG_6386	-2.92448	6.21125	2.49587e-17	1.074e-15	-	COG4984S	membrane protein
MSMEG_1813	-2.9234	8.05891	7.38589e-09	7.8718e-08	-	COG4799I	propionyl-CoA carboxylase subunit beta
MSMEG_4729	-2.92232	4.6834	3.87053e-12	7.24146e-11	-	-	hypothetical protein
MSMEG_5968	-2.91462	7.3998	3.95672e-15	1.20009e-13	-	COG2244R	polysaccharide biosynthesis protein
MSMEG_6458	-2.90791	6.92516	3.99858e-10	5.27399e-09	gltD	COG0493ER	glutamate synthase subunit beta
MSMEG_1470	-2.89989	7.89105	1.14869e-09	1.3973e-08	rplF	COG0097J	50S ribosomal protein L6
MSMEG_2620	-2.89805	4.36879	4.8445e-08	4.38873e-07	-	COG2154H	hypothetical protein
MSMEG_1473	-2.89246	3.59034	9.33464e-08	7.90516e-07	rpmD	COG1841J	50S ribosomal protein L30
MSMEG_1346	-2.8838	7.82479	3.9704e-11	6.19869e-10	rplK	COG0080J	50S ribosomal protein L11
MSMEG_0550	-2.87822	4.65697	6.4215e-10	8.1123e-09	-	COG0715P	sulfonate binding protein
MSMEG_5046	-2.87819	5.35257	1.19766e-14	3.40739e-13	-	COG2814G	drug transporter
MSMEG_1860	-2.87445	1.27568	0.000161344	0.000633686	-	-	hypothetical protein
MSMEG_1434	-2.87411	3.60003	1.93022e-10	2.69019e-09	-	COG4319S	hypothetical protein
MSMEG_6286	-2.86255	8.27618	8.94956e-13	1.85996e-11	-	COG1167KE	aspartate transaminase
MSMEG_6945	-2.85688	5.23776	4.39997e-10	5.74835e-09	rnpA	COG0594J	ribonuclease P protein component
MSMEG_3951	-2.85154	5.66773	8.66473e-12	1.51413e-10	-	COG0332I	hypothetical protein
MSMEG_0489	-2.85087	2.34981	1.96548e-05	9.50302e-05	-	COG1804C	racemase
MSMEG_6649	-2.84732	5.21138	2.21126e-13	5.12611e-12	-	-	hypothetical protein
MSMEG_6387	-2.84603	7.52472	9.36742e-13	1.93098e-11	-	-	arabinosyltransferase A
MSMEG_6159	-2.83605	11.5019	2.09287e-11	3.44722e-10	-	COG1278K	hypothetical protein
MSMEG_4937	-2.83581	7.68405	4.47701e-12	8.17619e-11	atpG	COG0224C	F0F1 ATP synthase subunit gamma
MSMEG_6307	-2.82426	6.02174	2.22331e-12	4.29985e-11	-	COG0765E	glutamine-binding periplasmic protein/glutamine transporter permease
MSMEG_4512	-2.80479	3.24892	1.02759e-06	6.78328e-06	-	COG3321Q	polyketide synthase
MSMEG_4485	-2.80443	7.08656	2.04783e-11	3.38113e-10	glyS	COG0423J	glycyl-tRNA synthetase
MSMEG_2631	-2.79685	5.24171	2.70824e-16	1.00849e-14	-	COG0534V	MATE efflux family protein
MSMEG_4949	-2.79544	4.00816	9.99228e-12	1.73292e-10	-	COG2890J	HemK family modification methylase
MSMEG_4674	-2.79499	8.16188	6.2865e-11	9.45034e-10	tig	COG0544O	trigger factor
MSMEG_1519	-2.78782	9.07369	3.19638e-09	3.62555e-08	infA	COG0361J	translation initiation factor IF-1
MSMEG_2538	-2.77773	2.48912	1.06096e-07	8.86494e-07	-	COG1846K	MarR family transcriptional regulator
MSMEG_0467	-2.76898	2.07663	1.12865e-06	7.37266e-06	-	COG1279R	membrane transporter
MSMEG_5499	-2.7632	4.1765	1.93633e-07	1.51495e-06	-	-	hypothetical protein
MSMEG_2977	-2.76301	3.42447	3.37486e-10	4.54715e-09	-	-	hypothetical protein
MSMEG_5616	-2.76255	7.62098	1.84705e-08	1.83938e-07	-	COG3324R	glyoxalase/bleomycin resistance protein/dioxygenase
MSMEG_4624	-2.76146	7.09532	6.36052e-14	1.62193e-12	rpmA	COG0211J	50S ribosomal protein L27
MSMEG_3151	-2.74907	7.475	6.1158e-13	1.31585e-11	-	COG0623I	enoyl-ACP reductase
MSMEG_4938	-2.73722	9.03258	2.52945e-11	4.09771e-10	atpA	COG0056C	F0F1 ATP synthase subunit alpha
MSMEG_2630	-2.73602	6.39256	3.19064e-15	9.85091e-14	-	COG0618R	DHH family protein
MSMEG_4571	-2.73403	8.61096	5.61308e-09	6.10523e-08	rpsT	COG0268J	30S ribosomal protein S20
MSMEG_1428	-2.72146	5.8219	4.52873e-16	1.60723e-14	-	COG2303E	glucose-methanol-choline oxidoreductase
MSMEG_4731	-2.71461	4.57107	5.75779e-11	8.71261e-10	-	COG0318IQ	acyl-CoA synthetase
MSMEG_4529	-2.70967	6.64653	5.33297e-15	1.59641e-13	-	COG2138S	hypothetical protein
MSMEG_0395	-2.70687	2.44924	1.61193e-07	1.29048e-06	-	-	hypothetical protein
MSMEG_3953	-2.69191	2.51492	1.19149e-06	7.69548e-06	-	COG0332I	hypothetical protein
MSMEG_0141	-2.68348	4.56089	1.59289e-11	2.688e-10	-	COG1714S	mce associated transmembrane protein
MSMEG_3092	-2.67088	1.77145	1.31219e-05	6.6724e-05	-	COG2390K	transcriptional regulator, sugar-binding family protein
MSMEG_3055	-2.66974	8.07918	4.34051e-12	7.99049e-11	metK	COG0192H	S-adenosylmethionine synthetase
MSMEG_0186	-2.66652	1.47517	8.71807e-05	0.000363781	-	-	MmpS2 protein
MSMEG_4086	-2.66061	3.32546	4.94268e-08	4.46007e-07	ssuD	COG2141C	nitrilotriacetate monooxygenase component A
MSMEG_1858	-2.65939	1.08501	0.000376603	0.00134209	-	COG1484L	transposition helper protein
MSMEG_4890	-2.64958	6.47088	4.08632e-12	7.58337e-11	ahpD	COG2128S	alkylhydroperoxidase
MSMEG_0060	-2.64882	5.25936	4.04176e-11	6.29582e-10	-	-	hypothetical protein
MSMEG_0845	-2.64814	4.61494	2.11321e-13	4.91534e-12	-	COG1863P	monovalent cation/H+ antiporter subunit E
MSMEG_2087	-2.64526	6.02126	2.96573e-15	9.19777e-14	-	COG0668M	transporter small conductance mechanosensitive ion channel (MscS) family protein
MSMEG_3434	-2.64274	5.32852	6.5382e-13	1.40235e-11	-	COG0545O	peptidyl-prolyl cis-trans isomerase domain-containing protein
MSMEG_1999	-2.63496	8.23384	2.99564e-09	3.41474e-08	-	-	hypothetical protein
MSMEG_4939	-2.63449	8.69179	4.5061e-11	6.9406e-10	-	COG0712C	F0F1 ATP synthase subunit delta
MSMEG_0617	-2.63027	4.39087	2.50362e-08	2.4142e-07	-	COG1674D	ftsk/SpoIIIE family protein
MSMEG_4750	-2.62021	1.04908	0.000418177	0.00148028	-	-	ornithine carbamoyltransferase
MSMEG_4849	-2.61701	3.61029	9.36759e-11	1.37225e-09	-	COG1028IQR	carveol dehydrogenase
MSMEG_0811	-2.61698	2.3478	1.70871e-06	1.06082e-05	-	COG0644C	oxidoreductase
MSMEG_0973	-2.61669	5.77723	1.65747e-15	5.38285e-14	-	COG1333O	hypothetical protein
MSMEG_5418	-2.6141	5.3352	1.62121e-07	1.2964e-06	-	COG0672P	iron permease
MSMEG_4561	-2.60305	7.39363	5.45647e-12	9.80882e-11	-	COG0614P	iron ABC transporter substrate-binding protein
MSMEG_2449	-2.59844	7.13927	7.24913e-12	1.28304e-10	mmsA	COG1012C	methylmalonate-semialdehyde dehydrogenase
MSMEG_2219	-2.595	3.72565	1.05174e-10	1.52447e-09	-	COG1024I	enoyl-CoA hydratase/isomerase
MSMEG_5788	-2.5931	6.58397	1.6603e-13	3.90143e-12	-	-	integral membrane protein
MSMEG_0921	-2.59073	4.35934	1.46449e-12	2.90577e-11	-	-	hypothetical protein
MSMEG_4559	-2.5898	7.05097	3.41266e-13	7.75451e-12	-	COG0609P	ABC transporter
MSMEG_3770	-2.58546	7.07871	1.00853e-12	2.05435e-11	argG	COG0137E	argininosuccinate synthase
MSMEG_4116	-2.58432	3.62407	5.58818e-09	6.08776e-08	-	COG1250I	3-hydroxybutyryl-CoA dehydrogenase
MSMEG_2437	-2.58238	6.64237	1.46028e-09	1.74549e-08	rimM	COG0806J	16S rRNA-processing protein RimM
MSMEG_4300	-2.57976	2.64975	1.29221e-05	6.57566e-05	-	COG1309K	transcription regulator AmtR
MSMEG_4524	-2.57729	2.89151	5.16154e-06	2.87518e-05	-	COG0147EH	salicylate synthase MbtI
MSMEG_1340	-2.57577	6.75062	5.86636e-10	7.50741e-09	-	COG2030I	(3R)-hydroxyacyl-ACP dehydratase subunit HadA
MSMEG_4958	-2.56223	6.61311	4.38865e-13	9.7786e-12	lysA	COG0019E	diaminopimelate decarboxylase
MSMEG_5548	-2.55395	4.31042	3.47438e-08	3.23696e-07	cobF	COG2243H	precorrin 6A synthase
MSMEG_0913	-2.54939	8.55598	1.98464e-09	2.33576e-08	-	COG2230M	methoxy mycolic acid synthase 1
MSMEG_4740	-2.5491	4.23119	1.44467e-08	1.46273e-07	-	COG1819GC	glycosyltransferase 28
MSMEG_1472	-2.54601	8.70525	2.84626e-07	2.13418e-06	rpsE	COG0098J	30S ribosomal protein S5
MSMEG_3297	-2.54453	6.11457	1.58766e-13	3.74909e-12	-	COG3710K	CadC family transcriptional regulator
MSMEG_1650	-2.54161	6.29923	5.10189e-13	1.11513e-11	-	COG2226H	methyltransferase type 11
MSMEG_2448	-2.5404	4.91604	2.50493e-11	4.06755e-10	-	-	hypothetical protein
MSMEG_4344	-2.53566	3.28585	2.52575e-08	2.43213e-07	-	COG0654HC	monooxygenase
MSMEG_0145	-2.51626	2.56164	4.92006e-07	3.49223e-06	-	COG3619S	hypothetical protein
MSMEG_0953	-2.51487	7.76201	4.17674e-09	4.63073e-08	hemC	COG0181H	porphobilinogen deaminase
MSMEG_2795	-2.51132	3.92733	1.18734e-10	1.70309e-09	-	COG2807P	transmembrane transporter
MSMEG_5852	-2.51027	7.23647	3.98351e-12	7.43264e-11	purD	COG0151F	phosphoribosylamine--glycine ligase
MSMEG_2129	-2.50714	1.8004	0.000136401	0.000544418	-	-	hypothetical protein
MSMEG_3248	-2.50582	6.19259	9.01334e-12	1.57106e-10	-	COG0559E	branched-chain amino acid ABC transporter permease
MSMEG_4891	-2.49875	6.68259	1.33645e-10	1.90901e-09	-	COG0450O	alkylhydroperoxidase
MSMEG_3298	-2.4962	3.29417	4.53814e-07	3.24793e-06	-	COG3558S	response regulator receiver domain-containing protein
MSMEG_2091	-2.49462	4.52261	3.14593e-11	5.01383e-10	smpB	COG0691O	SsrA-binding protein
MSMEG_4956	-2.49273	6.17475	5.74487e-13	1.24382e-11	thrC	COG0498E	threonine synthase
MSMEG_0979	-2.49051	2.813	2.22303e-07	1.71877e-06	-	-	keratin associated protein
MSMEG_6096	-2.48767	4.90193	4.31118e-11	6.68524e-10	-	COG1521K	pantothenate kinase
MSMEG_5422	-2.48463	5.26296	1.32344e-13	3.1529e-12	-	COG3956R	nucleoside triphosphate pyrophosphohydrolase
MSMEG_6034	-2.48431	3.64982	1.18801e-08	1.22815e-07	-	-	hypothetical protein
MSMEG_3860	-2.48326	6.4163	3.51463e-11	5.53626e-10	-	COG0815M	polyprenol-monophosphomannose synthase Ppm1
MSMEG_2992	-2.4794	1.2824	0.000740514	0.00244882	-	COG1960I	acyl-CoA dehydrogenase
MSMEG_6097	-2.47731	4.43595	1.94565e-11	3.24354e-10	panC	COG0414H	pantoate--beta-alanine ligase
MSMEG_2651	-2.45862	4.95065	3.78716e-11	5.93955e-10	-	COG2141C	alkanesulfonate monooxygenase
MSMEG_3035	-2.45023	6.34631	2.94695e-10	4.03374e-09	efp	COG0231J	elongation factor P
MSMEG_2466	-2.44809	2.50862	2.04428e-06	1.24446e-05	-	COG1960I	glutaryl-CoA dehydrogenase
MSMEG_6459	-2.4454	7.76116	8.31357e-07	5.54104e-06	-	COG0069E	ferredoxin-dependent glutamate synthase 1
MSMEG_5792	-2.44512	5.71128	8.20692e-13	1.72506e-11	-	-	hypothetical protein
MSMEG_3003	-2.44509	6.86845	2.72774e-12	5.24595e-11	aspS	COG0173J	aspartyl-tRNA synthetase
MSMEG_3379	-2.44409	3.90107	1.52586e-08	1.53365e-07	-	COG1028IQR	2-deoxy-D-gluconate 3-dehydrogenase
MSMEG_1147	-2.43932	1.73951	0.000334874	0.00120778	-	COG1463Q	mce related protein
MSMEG_3929	-2.43605	2.16613	2.34708e-05	0.000111446	-	COG1941C	[NiFe] hydrogenase subunit delta
MSMEG_2536	-2.43272	2.75169	1.94165e-06	1.18925e-05	-	COG1028IQR	3-oxoacyl-ACP reductase
MSMEG_5104	-2.43111	6.71199	1.9242e-11	3.21555e-10	-	COG2171E	tetrahydropicolinate succinylase
MSMEG_0847	-2.42848	4.10026	4.3283e-11	6.6967e-10	-	COG1006P	monovalent cation/H+ antiporter subunit C
MSMEG_2374	-2.42742	9.22288	8.53717e-10	1.06483e-08	ilvC	COG0059EH	ketol-acid reductoisomerase
MSMEG_6895	-2.42632	6.62361	2.68013e-08	2.57002e-07	rpsR	COG0238J	30S ribosomal protein S18
MSMEG_5134	-2.42212	3.01773	1.67575e-05	8.24109e-05	-	-	hypothetical protein
MSMEG_4545	-2.41989	2.49885	1.09115e-06	7.15482e-06	-	COG0747E	extracellular solute-binding protein
MSMEG_0315	-2.41738	6.00804	8.12631e-14	2.01984e-12	-	-	transmembrane protein
MSMEG_0059	-2.41447	5.55365	1.91618e-08	1.89826e-07	-	COG0464O	ATPase AAA
MSMEG_2619	-2.41407	7.32208	2.46896e-08	2.39082e-07	-	COG2814G	efflux protein
MSMEG_3117	-2.41166	5.74471	2.79406e-13	6.41237e-12	-	COG1612O	cytochrome aa3 controlling protein
MSMEG_6427	-2.40626	10.6093	1.94513e-09	2.29319e-08	-	COG0605P	[Mn] superoxide dismutase
MSMEG_5130	-2.40366	6.26478	7.22363e-14	1.81514e-12	-	COG0747E	extracellular solute-binding protein
MSMEG_6754	-2.40088	6.4248	5.28842e-08	4.74099e-07	-	COG2030I	MaoC like domain-containing protein
MSMEG_5439	-2.40016	5.96445	2.84299e-12	5.42215e-11	-	COG3583S	resuscitation-promoting factor RpfB
MSMEG_3642	-2.39921	7.41237	9.31539e-09	9.76201e-08	gcvP	COG1003E	glycine dehydrogenase
MSMEG_6057	-2.397	2.00671	1.33157e-05	6.75103e-05	-	-	MspD protein
MSMEG_0808	-2.397	2.00479	2.19292e-05	0.000104995	-	COG3424Q	chalcone synthase Pks10
MSMEG_0627	-2.39198	4.64916	5.03997e-11	7.69406e-10	-	COG1807M	glycosyl transferase family protein
MSMEG_3933	-2.39187	6.27939	7.21061e-07	4.9008e-06	-	COG4908R	hypothetical protein
MSMEG_0025	-2.38335	6.80818	6.03426e-13	1.30238e-11	-	-	hypothetical protein
MSMEG_6062	-2.38333	4.56069	4.9698e-11	7.6038e-10	-	COG1120PH	Fe uptake system permease
MSMEG_3898	-2.36936	5.35618	6.82507e-09	7.33083e-08	thpD	COG5285Q	ectoine hydroxylase
MSMEG_6415	-2.36441	4.0524	1.28025e-09	1.5437e-08	-	COG3824S	hypothetical protein
MSMEG_4316	-2.35538	1.96891	4.28638e-05	0.000192259	-	COG0350L	methylated-DNA--protein-cysteine methyltransferase
MSMEG_4509	-2.34589	3.44949	7.78217e-09	8.28133e-08	-	COG3486Q	MbtG protein
MSMEG_0620	-2.34565	2.10004	4.40079e-05	0.000196878	-	-	PE family protein
MSMEG_3739	-2.33836	4.90109	8.38998e-12	1.46985e-10	cmk	COG0283F	cytidylate kinase
MSMEG_1023	-2.33633	4.89768	4.62251e-10	6.0049e-09	-	COG2223P	integral membrane transporter
MSMEG_6436	-2.31888	3.33661	6.1268e-08	5.42896e-07	-	COG2372R	copper resistance protein CopC
MSMEG_2247	-2.31867	1.69614	0.000222175	0.000840021	-	COG0451MG	dihydrokaempferol 4-reductase
MSMEG_3885	-2.31461	7.24333	3.32099e-11	5.26843e-10	-	COG4581L	DEAD/DEAH box helicase
MSMEG_5523	-2.30714	4.01906	6.24535e-09	6.75028e-08	-	COG1506E	peptidase
MSMEG_5851	-2.30541	5.04508	2.00086e-10	2.78301e-09	-	COG0627R	esterase
MSMEG_2537	-2.30413	3.887	4.3339e-08	3.95742e-07	-	COG2271G	transporter protein
MSMEG_2442	-2.30146	5.25903	3.52198e-11	5.53626e-10	rnhB	COG0164L	ribonuclease HII
MSMEG_4087	-2.30087	5.06579	5.10767e-08	4.5909e-07	-	COG2211G	major facilitator superfamily protein
MSMEG_0316	-2.30018	5.48992	7.36904e-11	1.09581e-09	-	COG1940KG	NagC regulator
MSMEG_3769	-2.29958	6.48423	1.8909e-12	3.68805e-11	argH	COG0165E	argininosuccinate lyase
MSMEG_2303	-2.29697	4.96506	1.39369e-09	1.6717e-08	-	COG2223P	integral membrane transporter
MSMEG_6946	-2.29558	6.36009	1.11144e-09	1.35919e-08	rpmH	-	50S ribosomal protein L34
MSMEG_4647	-2.29308	6.32435	5.15876e-10	6.6638e-09	-	COG0524G	carbohydrate kinase PfkB
MSMEG_0453	-2.29115	3.04312	1.87511e-07	1.47179e-06	aroK	COG3265G	shikimate kinase
MSMEG_0971	-2.28515	4.6704	1.07003e-10	1.54773e-09	-	COG0526OC	hypothetical protein
MSMEG_0154	-2.28237	2.85278	1.16705e-06	7.56601e-06	pyk	COG0469G	pyruvate kinase
MSMEG_0264	-2.28163	4.13828	3.91603e-10	5.18201e-09	-	COG2814G	transmembrane transporter
MSMEG_5452	-2.27513	5.50178	3.18489e-10	4.32504e-09	-	-	hypothetical protein
MSMEG_6063	-2.27156	5.34506	7.12038e-11	1.06342e-09	-	COG0609P	Fe uptake system integral membrane protein
MSMEG_6088	-2.27145	5.28781	4.04663e-12	7.53002e-11	-	COG0406G	phosphoglycerate mutase
MSMEG_5532	-2.26902	2.0698	3.90989e-05	0.000176986	-	COG1053C	FAD dependent oxidoreductase
MSMEG_2629	-2.26889	7.25413	1.47789e-09	1.76348e-08	rbfA	COG0858J	ribosome-binding factor A
MSMEG_3930	-2.26394	3.24114	3.1066e-06	1.82034e-05	-	COG0543HC	[NiFe] hydrogenase subunit gamma
MSMEG_3265	-2.25702	4.59996	1.11927e-09	1.36393e-08	-	COG1063ER	arabitol-phosphate dehydrogenase
MSMEG_1629	-2.25491	6.28538	1.11347e-09	1.35926e-08	-	-	hypothetical protein
MSMEG_1484	-2.25147	6.44828	1.06495e-11	1.83764e-10	adk	COG0563F	adenylate kinase
MSMEG_1483	-2.24752	8.52229	1.00971e-08	1.05013e-07	secY	COG0201U	preprotein translocase subunit SecY
MSMEG_1137	-2.24678	4.82483	1.46245e-08	1.47855e-07	-	COG0531E	amino acid permease
MSMEG_2465	-2.24495	3.12626	1.86914e-07	1.46907e-06	-	COG1228Q	adenine deaminase
MSMEG_0923	-2.24178	6.53016	1.45733e-11	2.47137e-10	-	COG5373S	hypothetical protein
MSMEG_3513	-2.23741	5.90508	5.05703e-12	9.16255e-11	-	COG4552R	hypothetical protein
MSMEG_0011	-2.2336	3.3233	6.72711e-07	4.63161e-06	-	COG2375P	hypothetical protein
MSMEG_1448	-2.2326	4.57261	2.55542e-05	0.000120672	-	COG0659P	integral membrane transporter
MSMEG_0056	-2.22912	2.02412	0.00027326	0.00100609	-	-	hypothetical protein
MSMEG_5245	-2.22559	8.43981	1.14587e-06	7.46389e-06	-	COG0589T	universal stress protein family protein
MSMEG_1581	-2.2244	3.69863	4.04032e-09	4.50242e-08	-	COG5517Q	hypothetical protein
MSMEG_0084	-2.22126	2.6058	9.18274e-05	0.000380404	-	COG1925G	phosphocarrier protein HPr
MSMEG_1333	-2.22092	2.98491	2.69368e-07	2.03132e-06	-	COG3673S	hypothetical protein
MSMEG_4194	-2.21733	6.84133	3.32967e-11	5.27007e-10	-	COG1968V	UDP pyrophosphate phosphatase
MSMEG_5831	-2.21562	6.92026	3.2612e-11	5.18553e-10	purQ	COG0047F	phosphoribosylformylglycinamidine synthase I
MSMEG_6308	-2.21432	1.59005	0.000575014	0.00195601	-	-	hypothetical protein
MSMEG_4385	-2.21329	2.73663	7.84949e-05	0.000332168	-	COG0747E	peptide ABC transporter
MSMEG_3043	-2.21173	4.19774	3.15343e-08	2.97731e-07	pyrB	COG0540F	aspartate carbamoyltransferase
MSMEG_4850	-2.21163	2.45557	4.12297e-06	2.36162e-05	-	COG1028IQR	short-chain dehydrogenase/reductase SDR
MSMEG_4936	-2.21135	9.16769	5.08897e-08	4.58008e-07	atpD	COG0055C	F0F1 ATP synthase subunit beta
MSMEG_1068	-2.20974	4.50066	3.81458e-09	4.2844e-08	-	COG3835KT	regulatory protein
MSMEG_5041	-2.20745	5.70738	1.03197e-11	1.78521e-10	-	COG1835I	acyltransferase
MSMEG_0452	-2.20708	4.61046	2.05499e-08	2.02123e-07	-	COG2610GE	inner membrane permease YgbN
MSMEG_5845	-2.20536	2.28932	4.11999e-05	0.000185521	-	-	C4-dicarboxylate transporter
MSMEG_3503	-2.19753	4.09935	6.87669e-09	7.37477e-08	-	-	hypothetical protein
MSMEG_6385	-2.19086	6.44357	1.10261e-10	1.58818e-09	-	COG0300R	short chain dehydrogenase
MSMEG_3768	-2.19048	7.04215	1.08082e-09	1.32581e-08	-	COG0488R	macrolide ABC transporter ATP-binding protein
MSMEG_4683	-2.1887	4.2482	9.96265e-10	1.22926e-08	-	COG0266L	formamidopyrimidine-DNA glycosylase
MSMEG_0824	-2.18672	5.68208	8.08179e-08	6.97283e-07	-	COG3571R	hypothetical protein
MSMEG_3936	-2.17921	3.32669	7.94221e-05	0.000335268	-	COG0589T	universal stress protein family protein
MSMEG_3054	-2.17437	7.63172	4.36563e-09	4.81688e-08	coaBC	COG0452H	bifunctional phosphopantothenoylcysteine decarboxylase/phosphopantothenate synthase
MSMEG_4523	-2.17194	2.2749	0.000169199	0.000660768	-	COG0600P	binding-protein-dependent transporters inner membrane component
MSMEG_6288	-2.17175	7.42191	9.20883e-10	1.14446e-08	-	COG5271R	hypothetical protein
MSMEG_0622	-2.17078	3.56594	1.17363e-05	6.04373e-05	-	-	DNA-binding protein
MSMEG_0077	-2.16825	4.4589	5.71522e-08	5.10367e-07	-	-	hypothetical protein
MSMEG_4119	-2.16598	2.40967	1.33414e-05	6.75906e-05	-	COG1024I	3-hydroxybutyryl-CoA dehydratase
MSMEG_0082	-2.16478	5.09167	1.97879e-08	1.95466e-07	-	-	hypothetical protein
MSMEG_3250	-2.16411	5.72079	1.35668e-08	1.37973e-07	-	COG0411E	ABC transporter ATP-binding protein
MSMEG_2540	-2.16363	6.88586	5.40585e-10	6.9699e-09	pyrH	COG0528F	uridylate kinase
MSMEG_1145	-2.15917	1.53373	0.000966511	0.00309941	-	COG1463Q	virulence factor Mce family protein
MSMEG_0931	-2.15534	6.46805	2.75991e-09	3.167e-08	-	-	hypothetical protein
MSMEG_5241	-2.15295	7.46432	4.09747e-08	3.77153e-07	-	COG4585T	GAF family protein
MSMEG_3833	-2.15064	10.211	1.30109e-07	1.06516e-06	rpsA	COG0539J	30S ribosomal protein S1
MSMEG_4180	-2.15032	5.97255	2.73768e-11	4.40395e-10	hisG	COG0040E	ATP phosphoribosyltransferase
MSMEG_1541	-2.14989	2.83274	3.95117e-06	2.26699e-05	-	-	hypothetical protein
MSMEG_0243	-2.14622	7.39652	9.34834e-08	7.90704e-07	-	-	hypothetical protein
MSMEG_6098	-2.14401	5.04968	7.5341e-10	9.43133e-09	-	COG5495S	chalcone/stilbene synthase
MSMEG_3785	-2.14349	5.83226	9.03617e-08	7.68075e-07	-	COG0524G	PfkB-family protein carbohydrate kinase
MSMEG_0352	-2.14073	2.73495	3.48778e-06	2.01793e-05	-	-	hypothetical protein
MSMEG_1651	-2.13979	6.77224	4.06263e-09	4.51148e-08	metX	COG2021E	homoserine O-acetyltransferase
MSMEG_3149	-2.13966	6.64347	1.56275e-10	2.20354e-09	-	COG1240H	hypothetical protein
MSMEG_0616	-2.13702	3.22366	7.40533e-06	3.98949e-05	-	-	hypothetical protein
MSMEG_4645	-2.1272	6.24569	4.83887e-07	3.43814e-06	orB	COG1013C	2-oxoglutarate ferredoxin oxidoreductase subunit beta
MSMEG_5703	-2.12478	4.91094	4.36558e-10	5.71426e-09	moaC	COG0315H	molybdenum cofactor biosynthesis protein MoaC
MSMEG_3266	-2.12356	4.60618	4.33211e-08	3.95742e-07	-	COG1653G	maltose/maltodextrin-binding protein
MSMEG_3005	-2.12308	4.33274	2.41368e-09	2.78828e-08	-	COG1250I	3-hydroxyacyl-CoA dehydrogenase
MSMEG_6313	-2.12027	6.10224	4.3082e-08	3.94449e-07	tgt	COG0343J	queuine tRNA-ribosyltransferase
MSMEG_4954	-2.11801	8.48467	1.16127e-06	7.54991e-06	rho	COG1158K	transcription termination factor Rho
MSMEG_3945	-2.11709	6.65486	4.24194e-07	3.06461e-06	-	COG0589T	universal stress protein family protein
MSMEG_4697	-2.11337	5.34921	1.16126e-10	1.66917e-09	-	-	hypothetical protein
MSMEG_2311	-2.11256	4.76604	1.98257e-05	9.57225e-05	-	COG3631R	hypothetical protein
MSMEG_5274	-2.11166	6.29708	2.36885e-09	2.7411e-08	purT	COG0027F	phosphoribosylglycinamide formyltransferase 2
MSMEG_1471	-2.10944	7.23841	2.69748e-06	1.60937e-05	rplR	COG0256J	50S ribosomal protein L18
MSMEG_0409	-2.10435	7.47027	2.34126e-07	1.80107e-06	-	-	condensation domain-containing protein
MSMEG_4947	-2.10382	5.35112	4.32144e-10	5.66726e-09	-	COG0472M	glycosyl trasferase
MSMEG_0623	-2.10351	3.66257	4.27003e-07	3.07844e-06	snm	-	secretion protein Snm4
MSMEG_1022	-2.10342	3.36349	2.31282e-05	0.000110033	-	-	hypothetical protein
MSMEG_6523	-2.10334	3.2328	2.04172e-06	1.244e-05	-	COG4132R	ABC transporter
MSMEG_3377	-2.10324	3.00505	8.91735e-05	0.000370301	-	COG4982I	hypothetical protein
MSMEG_6400	-2.10306	7.44419	1.69434e-08	1.69557e-07	-	-	transmembrane protein
MSMEG_2128	-2.10288	2.41394	0.000175671	0.000683332	-	COG1670J	malonyl CoA decarboxylase
MSMEG_5633	-2.09789	5.66594	3.29492e-10	4.45687e-09	-	COG0318IQ	feruloyl-CoA synthetase
MSMEG_0080	-2.09731	3.66639	1.58591e-07	1.2741e-06	-	-	hypothetical protein
MSMEG_4511	-2.0951	5.06792	2.15052e-06	1.30458e-05	-	COG1020Q	linear gramicidin synthetase subunit B
MSMEG_3812	-2.09387	3.99012	5.8917e-07	4.1057e-06	-	COG1946I	acyl-CoA thioesterase
MSMEG_4851	-2.09265	2.94885	3.71458e-06	2.14016e-05	-	COG1804C	caib/baif family protein
MSMEG_4829	-2.09195	2.79616	3.45107e-05	0.000158404	-	COG2124Q	cytochrome P450
MSMEG_3094	-2.09115	2.77325	8.31629e-06	4.42144e-05	-	COG1063ER	oxidoreductase, zinc-binding dehydrogenase
MSMEG_0068	-2.09112	6.0461	4.44525e-10	5.79651e-09	-	-	transmembrane protein
MSMEG_5902	-2.08933	5.84758	4.97278e-07	3.52601e-06	-	COG0767Q	hypothetical protein
MSMEG_2021	-2.08685	4.18966	3.50515e-07	2.57578e-06	-	COG1835I	lipopolysaccharide biosynthesis acyltransferase, M
MSMEG_0017	-2.08654	2.30088	0.000291967	0.00106698	-	COG1132V	ABC transporter permease
MSMEG_0001	-2.08587	7.64934	1.84873e-08	1.83938e-07	dnaN	COG0592L	DNA polymerase III subunit beta
MSMEG_3197	-2.08459	6.22971	1.19611e-07	9.8507e-07	-	COG1506E	lipase
MSMEG_5427	-2.08448	7.22428	6.07806e-09	6.59014e-08	-	COG0462FE	ribose-phosphate pyrophosphokinase
MSMEG_6130	-2.08302	6.41305	7.60528e-11	1.1285e-09	-	COG4251T	two-component sensor protein
MSMEG_4255	-2.08231	3.89089	8.70535e-08	7.43627e-07	-	-	hypothetical protein
MSMEG_4942	-2.07374	7.18329	2.34583e-09	2.72361e-08	atpB	COG0356C	F0F1 ATP synthase subunit A
MSMEG_5928	-2.07314	3.01308	6.97112e-07	4.76625e-06	-	COG1285S	hypothetical protein
MSMEG_3646	-2.07179	6.56534	2.11616e-10	2.93746e-09	-	COG0789K	MerR family transcriptional regulator
MSMEG_4728	-2.06952	5.18255	6.36452e-08	5.61072e-07	-	-	condensation domain-containing protein
MSMEG_6103	-2.06885	4.34374	9.96206e-09	1.03922e-07	folP	COG0294H	dihydropteroate synthase
MSMEG_2671	-2.06473	5.54163	3.41219e-10	4.58846e-09	folA	COG0262H	dihydrofolate reductase
MSMEG_3787	-2.0635	5.02982	1.13979e-05	5.88263e-05	-	COG3653Q	D-aminoacylase
MSMEG_6292	-2.06263	2.03806	0.000792295	0.00260252	-	COG0782K	transcription elongation factor GreA
MSMEG_5969	-2.06172	7.98518	2.80841e-08	2.68554e-07	-	-	hypothetical protein
MSMEG_0531	-2.05569	6.98298	2.0704e-08	2.03348e-07	-	COG1960I	acyl-CoA dehydrogenase
MSMEG_2005	-2.05089	1.69144	0.000639436	0.00215565	-	COG1082G	sugar phosphate isomerase/epimerase
MSMEG_2074	-2.04922	3.97182	2.52463e-07	1.9228e-06	-	COG1506E	hypothetical protein
MSMEG_1349	-2.0488	6.22196	1.91362e-10	2.67246e-09	-	COG3795S	DGPF domain-containing protein
MSMEG_2899	-2.04844	2.19457	8.85409e-05	0.000367896	-	COG0300R	short chain dehydrogenase
MSMEG_0840	-2.04601	5.49603	1.35508e-08	1.37973e-07	-	-	hypothetical protein
MSMEG_2726	-2.04517	5.62993	1.02222e-09	1.25904e-08	-	COG0765E	glutamate permease
MSMEG_3704	-2.03959	4.15943	4.6584e-07	3.32019e-06	-	COG1028IQR	3-alpha-hydroxysteroid dehydrogenase
MSMEG_3740	-2.03745	5.51503	3.22838e-10	4.37547e-09	rluB	COG1187J	ribosomal large subunit pseudouridine synthase B
MSMEG_5872	-2.03396	6.03208	5.7041e-10	7.32402e-09	phoP	COG0745TK	DNA-binding response regulator PhoP
MSMEG_1393	-2.02739	5.68154	6.7092e-07	4.62391e-06	-	-	hypothetical protein
MSMEG_4935	-2.02295	7.26245	2.78676e-08	2.66855e-07	atpC	COG0355C	F0F1 ATP synthase subunit epsilon
MSMEG_0701	-2.02263	4.56926	7.88814e-09	8.35536e-08	-	-	hypothetical protein
MSMEG_2431	-2.02151	5.77135	3.78886e-10	5.02972e-09	-	COG1228Q	amidohydrolase
MSMEG_2441	-2.02004	7.36999	1.81391e-08	1.81259e-07	lepB	COG0681U	signal peptidase I
MSMEG_5629	-2.01968	2.22463	0.000672099	0.00225178	-	COG3386G	hypothetical protein
MSMEG_5674	-2.01797	5.46728	6.2577e-09	6.75302e-08	-	COG2814G	membrane transporter
MSMEG_3872	-2.01739	5.39098	9.44602e-10	1.16971e-08	cobH	COG2082H	precorrin-8X methylmutase
MSMEG_2656	-2.01343	9.4203	4.17e-07	3.0158e-06	gpsI	COG1185J	polynucleotide phosphorylase
MSMEG_1369	-2.00682	3.29271	1.39272e-06	8.82952e-06	-	COG1609K	LacI family transcriptional regulator
MSMEG_2131	-2.00597	2.89957	0.000849675	0.00276858	-	COG0318IQ	long-chain-fatty-acid--ACP ligase
MSMEG_2649	-2.00453	6.06166	3.6599e-10	4.88342e-09	truB	COG0130J	tRNA pseudouridine synthase B
MSMEG_4741	-2.00217	6.68553	4.22557e-09	4.66984e-08	-	COG2409R	MmpL protein
MSMEG_5785	-2.00213	5.16019	1.95396e-08	1.9329e-07	-	-	hypothetical protein
MSMEG_5897	-2.00056	5.97042	2.08823e-09	2.44196e-08	-	COG1463Q	virulence factor mce family protein
MSMEG_0061	-1.99898	6.31974	9.13441e-08	7.75467e-07	-	COG1674D	ftsk/SpoIIIE family protein
MSMEG_0014	-1.99587	2.97102	0.000213093	0.000808788	-	COG0223J	Formyl transferase
MSMEG_4626	-1.99198	8.86748	3.06102e-07	2.27348e-06	-	COG1530J	ribonuclease, Rne/Rng family protein
MSMEG_6272	-1.99158	4.70816	1.87688e-07	1.47179e-06	-	COG2902E	NAD-glutamate dehydrogenase
MSMEG_1819	-1.98964	6.19698	4.04139e-09	4.50242e-08	purK	COG0026F	phosphoribosylaminoimidazole carboxylase ATPase subunit
MSMEG_5244	-1.98746	7.70026	1.44331e-06	9.12505e-06	-	COG2197TK	DevR family transcriptional regulator
MSMEG_1753	-1.98627	4.37526	1.28101e-08	1.31638e-07	mtnN	COG0775F	MTA/SAH nucleosidase
MSMEG_2588	-1.98529	5.42043	1.19048e-09	1.4405e-08	cobQ	COG1492H	cobyric acid synthase
MSMEG_1212	-1.98505	2.27138	0.000239975	0.000898439	-	-	hypothetical protein
MSMEG_5967	-1.98493	5.85451	2.05374e-09	2.40886e-08	-	COG2303E	glucose-methanol-choline oxidoreductase
MSMEG_6413	-1.98351	5.92621	2.45086e-07	1.87301e-06	serS	COG0172J	seryl-tRNA synthetase
MSMEG_3247	-1.98089	7.70543	1.3296e-06	8.47617e-06	-	COG0683E	branched-chain amino acid ABC transporter substrate-binding protein
MSMEG_3264	-1.98037	3.97528	2.4511e-07	1.87301e-06	-	COG2390K	transcriptional regulator
MSMEG_1652	-1.98015	7.40739	2.18595e-07	1.69294e-06	-	COG2873E	O-acetylhomoserine aminocarboxypropyltransferase
MSMEG_3093	-1.9789	2.93511	1.58783e-05	7.84794e-05	-	COG1069C	sugar kinase
MSMEG_3738	-1.97846	6.66142	7.42028e-10	9.30577e-09	engA	COG1160R	GTP-binding protein EngA
MSMEG_4274	-1.97684	4.95	2.12229e-09	2.4766e-08	cobU	COG2087H	cobinamide kinase / cobinamide phosphate guanyltransferase
MSMEG_6087	-1.97621	7.12491	3.08814e-08	2.92601e-07	-	COG2367V	beta-lactamase
MSMEG_4182	-1.97396	4.10846	4.65661e-08	4.22965e-07	-	COG2814G	arabinose-proton symporter
MSMEG_4115	-1.96932	3.81576	1.2785e-06	8.18834e-06	-	COG1250I	3-hydroxybutyryl-CoA dehydrogenase
MSMEG_3886	-1.96524	6.29981	8.33444e-10	1.04143e-08	tatC	COG0805U	twin arginine-targeting protein translocase TatC
MSMEG_3215	-1.96028	6.31456	5.69045e-10	7.32314e-09	-	COG1119P	molybdenum ABC transporter ATPase
MSMEG_3797	-1.95802	3.80699	1.02101e-05	5.32953e-05	-	COG0627R	esterase
MSMEG_6311	-1.95778	1.96911	0.000272419	0.00100407	lys1	COG1748E	saccharopine dehydrogenase
MSMEG_4160	-1.95727	4.03169	6.67763e-07	4.60676e-06	-	-	hypothetical protein
MSMEG_2088	-1.95687	3.48366	5.90034e-07	4.10757e-06	-	COG3889R	hypothetical protein
MSMEG_3774	-1.95433	5.12237	9.14917e-08	7.75764e-07	argB	COG0548E	acetylglutamate kinase
MSMEG_1873	-1.95429	4.46727	1.18011e-06	7.62918e-06	-	COG0125F	thymidylate kinase
MSMEG_0974	-1.95353	6.3659	8.92207e-09	9.3641e-08	ccsB	COG0755O	cytochrome C biogenesis protein CcsB
MSMEG_6906	-1.95115	6.47481	4.12746e-07	2.99126e-06	-	COG0596R	hydrolase
MSMEG_3782	-1.94206	5.30926	1.70238e-06	1.05784e-05	-	COG0251J	endoribonuclease L-PSP
MSMEG_0083	-1.9408	5.67085	6.69445e-08	5.87151e-07	-	COG1404O	membrane-anchored mycosin mycp1
MSMEG_6061	-1.94078	4.29692	1.91316e-08	1.898e-07	-	COG3689S	hypothetical protein
MSMEG_4959	-1.94049	7.54102	4.48062e-07	3.2101e-06	argS	COG0018J	arginyl-tRNA synthetase
MSMEG_1528	-1.93929	5.41532	4.5217e-09	4.9811e-08	-	-	cutinase
MSMEG_1474	-1.93618	8.55565	3.80359e-05	0.000172628	rplO	COG0200J	50S ribosomal protein L15
MSMEG_2090	-1.93484	5.34916	1.99921e-08	1.972e-07	-	COG2177D	cell division protein FtsX
MSMEG_5793	-1.93254	4.29348	4.41868e-08	4.01884e-07	-	-	hypothetical protein
MSMEG_5208	-1.9315	2.20341	0.000476199	0.00165587	-	-	hypothetical protein
MSMEG_3499	-1.92913	5.48835	1.27569e-05	6.50604e-05	-	COG5178A	hypothetical protein
MSMEG_1529	-1.92466	5.37283	1.95447e-07	1.52741e-06	-	COG0400R	serine esterase, cutinase
MSMEG_3194	-1.92152	3.16512	5.81101e-05	0.000252262	bioB	COG0502H	biotin synthase
MSMEG_4034	-1.92031	3.32592	2.69162e-06	1.60727e-05	-	COG0702MG	NAD dependent epimerase/dehydratase
MSMEG_5443	-1.91908	3.55139	5.85397e-07	4.08354e-06	-	COG1252C	dehydrogenase
MSMEG_1322	-1.91682	5.88424	8.13233e-09	8.60078e-08	-	COG1376S	ErfK/YbiS/YcfS/YnhG family protein
MSMEG_0018	-1.91291	2.39584	0.000245324	0.000914982	-	COG1132V	ABC transporter permease
MSMEG_6563	-1.9128	2.52419	0.000661587	0.00222088	-	COG0451MG	dihydrokaempferol 4-reductase
MSMEG_6744	-1.91241	2.94474	3.28557e-05	0.000151616	-	-	oxidoreductase FAD/NAD
MSMEG_6519	-1.90514	6.21871	3.25034e-08	3.05301e-07	-	COG0748P	pyridoxamine 5'-phosphate oxidase
MSMEG_4580	-1.90458	4.48275	6.25689e-08	5.53e-07	-	COG0799S	hypothetical protein
MSMEG_3601	-1.90255	3.10067	1.42533e-05	7.16309e-05	-	COG1172G	ribose/xylose/arabinose/galactoside ABC-type transport systems, permeases
MSMEG_4117	-1.9005	2.76522	0.000132105	0.00052911	-	COG1028IQR	2-deoxy-D-gluconate 3-dehydrogenase
MSMEG_5420	-1.90034	5.33365	2.91765e-05	0.00013619	-	COG2837P	Tat-translocated enzyme
MSMEG_3845	-1.89871	3.59562	1.30021e-06	8.31195e-06	-	COG1872S	hypothetical protein
MSMEG_2840	-1.89847	5.35654	1.088e-06	7.14095e-06	-	COG0398S	hypothetical protein
MSMEG_6454	-1.89788	5.7007	2.08906e-09	2.44196e-08	-	COG2141C	hypothetical protein
MSMEG_5325	-1.89137	5.66406	8.39219e-08	7.20452e-07	-	-	hypothetical protein
MSMEG_4577	-1.89118	3.95171	2.96905e-07	2.21233e-06	-	COG1307S	DegV family protein
MSMEG_4426	-1.891	1.91515	0.000318599	0.00115572	-	COG0702MG	hypothetical protein
MSMEG_5326	-1.88981	5.93163	8.29611e-08	7.13093e-07	-	-	hypothetical protein
MSMEG_1720	-1.88836	2.77638	1.90985e-05	9.26108e-05	-	-	IS1137, transposase orfA
MSMEG_3940	-1.88575	5.37109	0.000449851	0.001581	-	COG0589T	universal stress protein family protein
MSMEG_3507	-1.88241	7.17013	2.92934e-07	2.1851e-06	-	COG3588G	fructose-1,6-bisphosphate aldolase
MSMEG_4299	-1.88116	4.96319	8.25728e-08	7.10642e-07	-	COG1024I	enoyl-CoA hydratase/isomerase
MSMEG_0078	-1.86994	4.64112	2.60948e-07	1.97866e-06	-	-	hypothetical protein
MSMEG_0904	-1.86544	4.11751	4.30022e-07	3.09373e-06	-	-	hypothetical protein
MSMEG_0751	-1.8616	4.26084	1.74127e-07	1.37643e-06	-	COG3552R	hypothetical protein
MSMEG_6102	-1.86013	3.234	2.36191e-05	0.000111995	folB	COG1539H	dihydroneopterin aldolase
MSMEG_0158	-1.85783	4.80994	1.9582e-06	1.19736e-05	-	COG1804C	formyl-coenzyme A transferase
MSMEG_0628	-1.85747	5.61276	1.90533e-08	1.89295e-07	-	COG2159R	amidohydrolase
MSMEG_3663	-1.85581	4.49644	5.44584e-07	3.82208e-06	-	COG0665E	oxidoreductase
MSMEG_6899	-1.85449	6.03471	7.87056e-09	8.34959e-08	-	COG5650S	hypothetical protein
MSMEG_3169	-1.85443	7.24918	7.49203e-08	6.49655e-07	ileS	COG0060J	isoleucyl-tRNA synthetase
MSMEG_4392	-1.85349	2.49079	0.000106572	0.000436493	-	COG1228Q	organophopsphate acid anhydrase
MSMEG_6255	-1.85327	5.46643	9.79725e-09	1.02358e-07	-	-	hypothetical protein
MSMEG_6049	-1.85235	3.41713	6.91182e-05	0.00029576	-	-	hypothetical protein
MSMEG_4975	-1.84824	5.25833	2.48891e-08	2.40676e-07	-	COG3467R	flavin-nucleotide-binding protein
MSMEG_6047	-1.84449	4.26269	2.27598e-07	1.75478e-06	-	COG0803P	cation ABC transporter periplasmic cation-binding protein
MSMEG_3771	-1.84276	4.44397	6.61443e-08	5.82358e-07	argR	COG1438K	arginine repressor
MSMEG_5102	-1.84181	3.90296	3.2895e-07	2.42746e-06	-	COG0488R	ABC transporter ATP-binding protein
MSMEG_0456	-1.83994	6.8723	6.72794e-06	3.65603e-05	-	COG0188L	DNA gyrase subunit A
MSMEG_0006	-1.83921	8.62383	1.87843e-06	1.15576e-05	gyrA	COG0188L	DNA gyrase subunit A
MSMEG_0955	-1.8383	5.49671	1.00225e-07	8.43581e-07	-	-	hypothetical protein
MSMEG_3051	-1.83579	6.35184	9.57077e-08	8.08525e-07	gmk	COG0194F	guanylate kinase
MSMEG_5714	-1.83232	3.04348	7.83639e-06	4.19872e-05	-	COG1028IQR	short-chain dehydrogenase/reductase SDR
MSMEG_6450	-1.82555	5.27921	1.03414e-07	8.66189e-07	-	-	hypothetical protein
MSMEG_4083	-1.82407	5.37375	3.00182e-08	2.85858e-07	-	COG2141C	monooxygenase
MSMEG_3044	-1.8228	5.1186	9.30988e-06	4.9005e-05	pyrC	COG0044F	dihydroorotase
MSMEG_3788	-1.82228	3.63723	0.000160051	0.000628968	eda	COG0800G	2-dehydro-3-deoxyphosphogluconate aldolase
MSMEG_3152	-1.8222	7.07081	7.04634e-08	6.14471e-07	hemH	COG0276H	ferrochelatase
MSMEG_4739	-1.81887	5.88867	3.71616e-07	2.71611e-06	-	COG4122R	hypothetical protein
MSMEG_3002	-1.81816	3.98956	1.50454e-06	9.48606e-06	-	COG2272I	para-nitrobenzyl esterase
MSMEG_0836	-1.81379	7.53465	5.58038e-07	3.90456e-06	-	COG2170S	carboxylate-amine ligase
MSMEG_2628	-1.8132	8.89989	2.05635e-06	1.2507e-05	infB	COG0532J	translation initiation factor IF-2
MSMEG_0031	-1.81313	6.90387	7.81166e-08	6.74821e-07	-	COG0768M	penicillin binding protein transpeptidase domain-containing protein
MSMEG_6562	-1.81258	3.58184	1.61894e-05	7.9731e-05	-	COG1960I	acyl-CoA dehydrogenase
MSMEG_6114	-1.81147	7.69559	2.38577e-06	1.43962e-05	ppa	COG0221C	inorganic pyrophosphatase
MSMEG_6382	-1.80506	7.15127	7.62496e-07	5.14685e-06	-	COG0277C	oxidoreductase, FAD-binding
MSMEG_5131	-1.80294	4.12333	1.8049e-05	8.7767e-05	-	-	hypothetical protein
MSMEG_4085	-1.80197	4.75198	1.15395e-06	7.5094e-06	-	COG2141C	nitrilotriacetate monooxygenase component A
MSMEG_3262	-1.80176	4.64138	1.12938e-07	9.37639e-07	-	COG0300R	L-xylulose reductase
MSMEG_6894	-1.80138	8.06861	5.84377e-05	0.000253365	rplI	COG0359J	50S ribosomal protein L9
MSMEG_2926	-1.80124	8.64496	1.21265e-06	7.82482e-06	-	COG1125E	glycine betaine/carnitine/choline transport ATP-binding protein opuCA
MSMEG_5423	-1.80032	8.00047	6.45416e-07	4.47051e-06	mfd	COG1197LK	transcription-repair coupling factor
MSMEG_6922	-1.79883	5.78778	1.03159e-07	8.65137e-07	-	-	transporter major facilitator family protein
MSMEG_0015	-1.79842	3.47115	9.77443e-05	0.000403459	-	COG1120PH	ferric enterobactin transport ATP-binding protein FepC
MSMEG_3778	-1.79738	6.0329	1.22539e-06	7.89222e-06	pheS	COG0016J	phenylalanyl-tRNA synthetase subunit alpha
MSMEG_1826	-1.79735	6.14073	6.15579e-08	5.44764e-07	-	COG1216R	dTDP-RhA:a-D-GlcNAc-diphosphoryl polyprenol, a-3-L-rhamnosyl transferase
MSMEG_4957	-1.79524	6.98565	4.58878e-07	3.27736e-06	-	COG0460E	homoserine dehydrogenase
MSMEG_2759	-1.79517	5.66332	1.2452e-08	1.28149e-07	-	-	hypothetical protein
MSMEG_0225	-1.7912	6.89471	1.49443e-05	7.45589e-05	-	COG2409R	MmpL4 protein
MSMEG_1247	-1.78928	6.25997	3.95537e-08	3.64561e-07	-	-	hypothetical protein
MSMEG_1031	-1.78737	4.81149	0.000134785	0.000538594	-	COG3631R	hypothetical protein
MSMEG_1928	-1.78715	4.98704	7.45254e-08	6.47046e-07	-	COG0631T	regulatory protein
MSMEG_5183	-1.78481	4.16877	8.0192e-07	5.38656e-06	-	COG1028IQR	3-hydroxyacyl-CoA dehydrogenase
MSMEG_6001	-1.78215	2.30911	0.000723987	0.00239762	-	COG1024I	enoyl-CoA hydratase
MSMEG_3036	-1.77938	6.57061	1.73736e-07	1.37491e-06	nusB	COG0781K	transcription antitermination protein NusB
MSMEG_1994	-1.77813	2.09723	0.000389853	0.00138715	-	COG2301G	HpcH/HpaI aldolase
MSMEG_5561	-1.77807	4.02912	1.48895e-05	7.43937e-05	-	COG3448T	HPP family protein
MSMEG_0619	-1.77787	3.53111	2.49301e-05	0.000117887	-	COG5651N	PPE family protein
MSMEG_6561	-1.77694	3.6404	3.36993e-05	0.000155301	-	COG0183I	nonspecific lipid-transfer protein
MSMEG_5428	-1.77628	4.93947	1.23005e-07	1.0094e-06	arsC	COG1393P	arsenate reductase
MSMEG_2302	-1.77609	3.442	2.11494e-05	0.000101473	-	-	hypothetical protein
MSMEG_5920	-1.77491	4.00122	5.036e-06	2.81435e-05	-	COG2141C	FMN-dependent monooxygenase
MSMEG_4985	-1.76968	4.68392	1.70339e-05	8.35316e-05	-	COG0288P	carbonic anhydrase
MSMEG_1823	-1.76929	5.99294	1.43074e-08	1.45076e-07	-	COG0365I	hypothetical protein
MSMEG_2287	-1.76912	5.80525	5.52749e-08	4.94887e-07	-	COG0730R	transporter
MSMEG_3067	-1.76786	5.55397	5.55434e-08	4.96645e-07	ribD	COG0117H	riboflavin biosynthesis protein RibD
MSMEG_6388	-1.75865	7.13755	7.48311e-07	5.06102e-06	-	COG1807M	arabinosyltransferase B
MSMEG_4923	-1.75751	5.45669	3.6562e-08	3.39258e-07	-	COG1637L	hypothetical protein
MSMEG_3861	-1.75728	6.63538	8.45162e-06	4.48974e-05	-	COG1574R	amidohydrolase
MSMEG_0758	-1.75514	2.459	0.000813965	0.0026623	-	-	hypothetical protein
MSMEG_3228	-1.75393	7.27465	2.2303e-07	1.72148e-06	-	COG1946I	acyl-CoA thioesterase
MSMEG_4495	-1.75221	6.51783	3.42545e-08	3.1957e-07	-	COG1253R	hypothetical protein
MSMEG_3635	-1.75208	4.23809	5.25715e-07	3.70856e-06	-	COG1178P	iron(III)-transporter permease SfuB
MSMEG_3772	-1.75159	5.38574	1.48741e-06	9.39524e-06	argF	COG0078E	ornithine carbamoyltransferase
MSMEG_2773	-1.74977	5.91443	8.25595e-08	7.10642e-07	-	COG2265J	RNA methyltransferase
MSMEG_1007	-1.74974	5.69402	4.40459e-08	4.01349e-07	-	COG0730R	transporter
MSMEG_6367	-1.74655	6.01388	2.10413e-07	1.63325e-06	-	COG1216R	glycosyl transferase family protein
MSMEG_0057	-1.74225	5.04057	1.61606e-05	7.97032e-05	-	-	hypothetical protein
MSMEG_6183	-1.74029	6.68512	5.25237e-08	4.7148e-07	-	COG0265O	serine protease
MSMEG_3928	-1.73809	3.42088	1.5362e-05	7.64217e-05	-	COG3259C	[NiFe] hydrogenase subunit alpha
MSMEG_0532	-1.73802	4.87285	2.63999e-06	1.57918e-05	-	COG1309K	TetR family transcriptional regulator
MSMEG_1615	-1.73654	3.50201	2.81689e-06	1.66761e-05	ggt	COG0405E	gamma-glutamyltranspeptidase
MSMEG_1924	-1.73631	5.33024	4.99133e-08	4.49807e-07	-	COG1247M	N-acetyltransferase Ats1
MSMEG_3815	-1.73552	4.21275	6.66198e-07	4.60058e-06	-	COG2814G	drug efflux membrane protein
MSMEG_6591	-1.73533	5.02101	1.35408e-07	1.10329e-06	-	COG0520E	class V aminotransferase
MSMEG_3126	-1.73358	4.11185	4.93247e-06	2.76548e-05	-	COG0822C	SUF system FeS assembly protein, NifU family protein
MSMEG_0096	-1.73331	6.24242	5.91831e-08	5.26454e-07	-	COG1028IQR	peroxisomal hydratase-dehydrogenase-epimerase
MSMEG_3784	-1.73271	4.17081	3.76198e-05	0.000170965	-	COG1414K	IclR family transcriptional regulator
MSMEG_0866	-1.73069	7.98466	1.17084e-05	6.03386e-05	-	COG1061KL	DNA or RNA helicase of superfamily protein II
MSMEG_4892	-1.72944	2.78742	0.000391711	0.00139161	-	-	hypothetical protein
MSMEG_0366	-1.72705	4.6045	1.55369e-06	9.74238e-06	-	-	hypothetical protein
MSMEG_4687	-1.72551	4.68176	4.99319e-07	3.53685e-06	-	COG0590FJ	cytosine deaminase
MSMEG_5896	-1.72352	6.04258	2.59171e-07	1.96736e-06	-	COG1463Q	virulence factor Mce family protein
MSMEG_5413	-1.7232	5.95651	2.34558e-07	1.80238e-06	-	COG0248FP	exopolyphosphatase
MSMEG_5067	-1.71901	4.93092	1.39024e-06	8.82194e-06	-	COG2951M	hypothetical protein
MSMEG_6089	-1.71897	8.24393	1.94813e-05	9.43238e-05	-	COG5446S	hypothetical protein
MSMEG_5447	-1.71868	5.48302	1.79703e-06	1.11264e-05	-	COG1928O	dolichyl-phosphate-mannose-protein mannosyltransferase
MSMEG_6403	-1.71742	7.64426	2.91629e-06	1.72201e-05	-	COG1216R	bifunctional udp-galactofuranosyl transferase glft
MSMEG_4515	-1.7143	3.74253	0.000398603	0.00141536	-	COG1020Q	non-ribosomal peptide synthetase
MSMEG_0116	-1.71115	3.61903	0.000114607	0.000465803	-	COG1116P	taurine import ATP-binding protein TauB
MSMEG_5771	-1.70417	5.76729	2.94842e-06	1.73949e-05	-	-	hypothetical protein
MSMEG_0719	-1.70319	3.71629	4.22683e-05	0.000190208	-	COG0543HC	flavohemoprotein
MSMEG_0226	-1.70283	3.77862	0.000191983	0.000738438	-	-	MmpS5 protein
MSMEG_2901	-1.70185	3.88614	5.89243e-06	3.24296e-05	-	-	hypothetical protein
MSMEG_5837	-1.70087	6.38463	6.08536e-08	5.39919e-07	-	COG0386O	glutathione peroxidase
MSMEG_5536	-1.7003	5.70541	3.27397e-07	2.41859e-06	-	COG1605E	chorismate mutase
MSMEG_2283	-1.69894	5.68975	1.0949e-07	9.10436e-07	-	COG3464L	IS1096, tnpA protein
MSMEG_3786	-1.69626	5.20837	9.09027e-05	0.0003768	-	COG3616E	D-amino acid deaminase
MSMEG_0826	-1.69298	8.16179	0.000145066	0.000575695	thiC	COG0422H	thiamine biosynthesis protein ThiC
MSMEG_4526	-1.69127	6.82432	2.8708e-07	2.14609e-06	-	-	hypothetical protein
MSMEG_0085	-1.69017	4.1719	5.1219e-05	0.000225908	-	COG1299G	PTS system, Fru family protein, IIABC components
MSMEG_3249	-1.68915	6.62996	1.51279e-06	9.52063e-06	-	COG4177E	branched-chain amino acid ABC transporter permease
MSMEG_6094	-1.6883	6.56628	4.86028e-08	4.39725e-07	lysS	COG1190J	lysyl-tRNA synthetase
MSMEG_4493	-1.68828	6.50462	1.19382e-07	9.84365e-07	era	COG1159R	GTP-binding protein Era
MSMEG_0846	-1.68316	6.33187	9.8136e-08	8.28023e-07	-	COG0651CP	monovalent cation/H+ antiporter subunit D
MSMEG_0389	-1.68255	7.09303	7.92024e-07	5.32528e-06	-	COG1819GC	glycosyl transferase family protein
MSMEG_0922	-1.68236	6.12473	1.07883e-07	8.98154e-07	deoC	COG0274F	deoxyribose-phosphate aldolase
MSMEG_0810	-1.68111	4.17335	2.67813e-05	0.00012552	-	COG2233F	pyrimidine permease RutG
MSMEG_3875	-1.67951	3.93146	4.74315e-06	2.67239e-05	cobK	COG2099H	cobalt-precorrin-6x reductase
MSMEG_2372	-1.67729	6.86152	1.41311e-06	8.94234e-06	ilvB	COG0028EH	acetolactate synthase 1 catalytic subunit
MSMEG_4306	-1.67641	4.96747	2.0421e-07	1.59409e-06	-	COG1579R	hypothetical protein
MSMEG_0020	-1.67004	4.85071	1.83225e-05	8.89635e-05	-	COG0614P	periplasmic binding protein
MSMEG_1876	-1.66985	5.8665	1.78025e-07	1.40401e-06	-	-	lipoprotein LpqB
MSMEG_4305	-1.66966	5.36662	1.24948e-07	1.02413e-06	-	COG0406G	bifunctional RNase H/acid phosphatase
MSMEG_5893	-1.66795	4.93296	2.70909e-07	2.04071e-06	-	-	hypothetical protein
MSMEG_1134	-1.66698	6.84963	1.71686e-05	8.40725e-05	-	COG0501O	heat shock protein HtpX
MSMEG_6101	-1.66412	3.9891	4.38044e-06	2.49289e-05	folK	COG0801H	2-amino-4-hydroxy-6-hydroxymethyldihydropteridine pyrophosphokinase
MSMEG_6457	-1.66089	5.46913	6.9612e-05	0.000297504	-	-	oxidoreductase molybdopterin binding subunit
MSMEG_2475	-1.65945	4.01267	2.29971e-05	0.000109499	-	COG0667C	oxidoreductase YdbC
MSMEG_2939	-1.65904	4.86119	1.88801e-06	1.16062e-05	-	COG0311H	glutamine amidotransferase subunit PdxT
MSMEG_0311	-1.65792	7.54715	4.43614e-06	2.52004e-05	-	COG0438M	glycosyltransferase
MSMEG_2484	-1.6557	4.59087	7.25371e-07	4.92323e-06	-	-	hypothetical protein
MSMEG_3732	-1.65431	3.1665	5.12872e-05	0.00022592	-	-	hypothetical protein
MSMEG_0067	-1.65375	6.36844	1.0853e-06	7.13006e-06	-	COG0455D	hypothetical protein
MSMEG_4476	-1.65354	5.77007	1.67301e-07	1.33318e-06	-	-	hypothetical protein
MSMEG_3649	-1.65287	4.73562	1.37283e-06	8.72754e-06	-	COG3879S	hypothetical protein
MSMEG_0397	-1.65286	5.74284	1.70524e-07	1.35281e-06	-	COG3464L	IS1096, tnpA protein
MSMEG_4193	-1.65267	5.54211	2.089e-07	1.62517e-06	-	COG0406G	phosphoglycerate mutase
MSMEG_2935	-1.65051	5.76063	2.81791e-07	2.11574e-06	-	COG0438M	phosphatidylinositol alpha-mannosyltransferase
MSMEG_1963	-1.64902	5.06411	3.03174e-06	1.78407e-05	-	COG3899R	transcriptional regulatory protein
MSMEG_6947	-1.64781	7.22238	3.78098e-05	0.000171716	dnaA	COG0593L	chromosomal replication initiation protein
MSMEG_0185	-1.64683	3.5309	1.67905e-05	8.24556e-05	-	COG2409R	MmpL6 protein
MSMEG_1191	-1.63923	3.22006	0.000374554	0.00133755	-	-	hypothetical protein
MSMEG_0825	-1.63742	7.21053	7.48244e-05	0.000317416	thiD	COG0351H	phosphomethylpyrimidine kinase
MSMEG_4113	-1.63593	4.18083	6.5367e-06	3.56335e-05	-	COG1960I	acyl-CoA dehydrogenase
MSMEG_6763	-1.63586	4.67362	4.67051e-06	2.63761e-05	-	COG0596R	oxidoreductase
MSMEG_5759	-1.63438	4.0009	1.58645e-05	7.84794e-05	-	-	PE family protein
MSMEG_2352	-1.63362	8.45071	1.02091e-05	5.32953e-05	etfA	COG2025C	electron transfer flavoprotein subunit alpha
MSMEG_6404	-1.63155	7.30943	7.83417e-06	4.19872e-05	glf	COG0562M	UDP-galactopyranose mutase
MSMEG_5747	-1.63084	3.06998	4.35853e-05	0.000195241	-	COG0223J	hypothetical protein
MSMEG_0858	-1.62969	7.2431	1.56158e-06	9.77406e-06	-	COG0464O	cell division control protein Cdc48
MSMEG_0812	-1.62828	2.95994	0.000278104	0.0010212	-	COG0531E	amino acid transporter
MSMEG_3188	-1.62625	5.88935	2.39067e-06	1.44131e-05	bioA	COG0161H	adenosylmethionine-8-amino-7-oxononanoate aminotransferase
MSMEG_6401	-1.62546	7.09167	2.25474e-06	1.36414e-05	-	COG0382H	phosphoribose diphosphate:decaprenyl-phosphate phosphoribosyltransferase
MSMEG_4304	-1.62528	4.66112	1.16379e-06	7.55916e-06	-	COG1396K	regulatory protein
MSMEG_6271	-1.62345	7.53839	1.20283e-05	6.18023e-05	leuA	COG0119E	2-isopropylmalate synthase
MSMEG_5889	-1.62158	7.16406	4.10412e-05	0.000184927	-	-	hypothetical protein
MSMEG_0030	-1.62125	6.8207	6.08978e-07	4.22663e-06	pknA	COG0515RTKL	serine/threonine protein kinase
MSMEG_5748	-1.61905	2.77945	0.000241089	0.000901949	-	-	hypothetical protein
MSMEG_4082	-1.6165	5.06124	5.9993e-06	3.29387e-05	-	COG2141C	monoxygenase
MSMEG_0062	-1.61409	6.40781	3.7938e-06	2.18215e-05	-	COG1674D	ftsk/SpoIIIE family protein
MSMEG_2305	-1.61114	2.60642	0.000600884	0.00203497	-	COG1309K	TetR family transcriptional regulator
MSMEG_2621	-1.60979	7.20327	5.20576e-06	2.89513e-05	proS	COG0442J	prolyl-tRNA synthetase
MSMEG_0785	-1.60649	2.28319	0.000934174	0.00300973	-	-	hypothetical protein
MSMEG_3512	-1.60646	5.6362	8.10322e-07	5.42711e-06	-	COG1058R	competence damage-inducible protein A
MSMEG_4955	-1.60587	6.51156	8.12646e-07	5.43211e-06	thrB	COG0083E	homoserine kinase
MSMEG_2778	-1.60459	6.44504	3.57793e-07	2.62064e-06	-	COG0349J	ribonuclease D
MSMEG_4245	-1.60265	2.92675	0.000109853	0.000448335	-	-	hypothetical protein
MSMEG_5209	-1.6024	5.88708	6.14612e-06	3.36643e-05	-	COG0596R	alpha/beta hydrolase
MSMEG_2045	-1.60008	7.11012	3.13042e-06	1.83072e-05	-	COG2141C	monoxygenase
MSMEG_6939	-1.59902	5.48437	1.26438e-05	6.4627e-05	-	COG1192D	Soj family protein
MSMEG_0941	-1.59853	5.60893	3.51273e-07	2.57837e-06	-	COG1082G	AP endonuclease, family protein 2
MSMEG_2552	-1.59629	4.06602	7.83507e-06	4.19872e-05	-	COG1012C	aldehyde dehydrogenase
MSMEG_5846	-1.59533	4.75984	2.6663e-06	1.59353e-05	-	COG2124Q	NikQ protein
MSMEG_3015	-1.59326	5.22838	8.12624e-07	5.43211e-06	-	-	hypothetical protein
MSMEG_2963	-1.59226	6.58847	2.8991e-07	2.16489e-06	-	COG0747E	extracellular solute-binding protein
MSMEG_5898	-1.58964	5.54417	1.81534e-06	1.12072e-05	-	COG1463Q	virulence factor Mce family protein
MSMEG_5533	-1.58926	5.13108	1.30542e-06	8.33751e-06	-	COG1146C	4Fe-4S ferredoxin
MSMEG_6743	-1.58729	3.33924	0.000980184	0.00313741	-	COG2514R	lactoylglutathione lyase
MSMEG_4950	-1.58679	6.29745	8.15375e-07	5.44506e-06	prfA	COG0216J	peptide chain release factor 1
MSMEG_2765	-1.58207	6.55914	9.40671e-07	6.24544e-06	dut	COG0756F	deoxyuridine 5'-triphosphate nucleotidohydrolase
MSMEG_3222	-1.58078	8.08573	1.0925e-05	5.66407e-05	-	COG0682M	prolipoprotein diacylglyceryl transferase
MSMEG_3776	-1.58054	4.84509	2.72476e-05	0.000127594	argC	COG0002E	N-acetyl-gamma-glutamyl-phosphate reductase
MSMEG_0830	-1.57835	5.45239	6.90723e-07	4.72727e-06	-	COG0456R	acetyltransferase, gnat family protein
MSMEG_4770	-1.57647	4.22011	2.89234e-06	1.70933e-05	-	-	hypothetical protein
MSMEG_5487	-1.57563	6.3244	4.6477e-07	3.316e-06	-	COG0642T	sensor histidine kinase
MSMEG_2463	-1.57516	2.69306	0.000258201	0.00095782	-	COG1319C	nicotine dehydrogenase chain A
MSMEG_0928	-1.57496	6.20402	1.00887e-06	6.66607e-06	murB	COG0812M	UDP-N-acetylenolpyruvoylglucosamine reductase
MSMEG_5894	-1.5734	5.71582	8.10204e-07	5.42711e-06	-	-	hypothetical protein
MSMEG_2623	-1.57302	4.36985	1.41478e-05	7.12563e-05	-	-	Tat pathway signal sequence domain-containing protein
MSMEG_1059	-1.57243	5.87815	1.13413e-06	7.4014e-06	-	COG3464L	IS1096, tnpA protein
MSMEG_4295	-1.57201	7.09167	7.43109e-05	0.000315432	-	COG0596R	alpha/beta hydrolase
MSMEG_3490	-1.57137	6.44021	1.00026e-06	6.62191e-06	-	COG1835I	membrane acyltransferase
MSMEG_4532	-1.57056	6.2048	6.10435e-06	3.34621e-05	cysT	COG0555O	sulfate ABC transporter permease CysT
MSMEG_6396	-1.56967	5.69821	2.74109e-06	1.63158e-05	-	COG0627R	antigen 85-C
MSMEG_4028	-1.56928	2.43695	0.000869985	0.00282673	-	-	hypothetical protein
MSMEG_3161	-1.56765	4.10456	1.52216e-05	7.58327e-05	-	-	hypothetical protein
MSMEG_0724	-1.56636	3.42112	2.22044e-05	0.000106018	-	-	IS1137, transposase orfA
MSMEG_6185	-1.56568	4.996	2.26032e-06	1.36631e-05	-	COG1051F	NTP pyrophosphohydrolase
MSMEG_4951	-1.56528	9.28998	0.000239902	0.000898439	rpmE	COG0254J	50S ribosomal protein L31
MSMEG_4614	-1.56171	2.83006	0.000196209	0.000751333	-	COG4585T	GAF family protein
MSMEG_3212	-1.56079	4.36497	6.27273e-06	3.4276e-05	hisI	COG0139E	phosphoribosyl-AMP cyclohydrolase
MSMEG_3210	-1.56037	5.50263	1.14342e-06	7.45497e-06	-	COG0483G	inositol monophosphate phosphatase
MSMEG_4301	-1.55972	6.76775	0.000282842	0.00103638	-	COG0318IQ	fatty-acid--CoA ligase
MSMEG_3496	-1.55881	7.41825	2.40021e-05	0.000113655	-	COG2409R	MmpL4 protein
MSMEG_2692	-1.55722	5.16486	8.5185e-07	5.67213e-06	pgsA	COG0558I	CDP-diacylglycerol--glycerol-3-phosphate 3-phosphatidyltransferase
MSMEG_3648	-1.55634	6.02921	1.06812e-05	5.55019e-05	gcvH	COG0509E	glycine cleavage system protein H
MSMEG_4909	-1.55354	5.44222	6.23967e-07	4.3263e-06	-	-	hypothetical protein
MSMEG_6592	-1.55189	5.06795	1.1734e-06	7.60007e-06	-	COG0300R	short-chain dehydrogenase/reductase SDR
MSMEG_3775	-1.55092	5.44508	1.01907e-05	5.32751e-05	argJ	COG1364E	bifunctional ornithine acetyltransferase/N-acetylglutamate synthase
MSMEG_5228	-1.54891	4.38885	1.73813e-05	8.4993e-05	-	COG0451MG	3-beta hydroxysteroid dehydrogenase/isomerase
MSMEG_0905	-1.54882	5.54341	1.53011e-06	9.60329e-06	pcaC	COG2128S	hypothetical protein
MSMEG_6522	-1.54777	2.64995	0.000704249	0.00234239	-	COG1177E	ABC transporter inner membrane protein
MSMEG_2617	-1.54484	5.969	9.2828e-07	6.16912e-06	cobB	COG1797H	cobyrinic acid a,c-diamide synthase
MSMEG_5121	-1.54248	7.77973	1.32841e-05	6.73992e-05	-	COG0436E	N-succinyldiaminopimelate aminotransferase
MSMEG_2079	-1.54187	8.44733	0.00012831	0.000515413	-	COG0604CR	alcohol dehydrogenase
MSMEG_6872	-1.53901	2.92968	0.000197546	0.000755612	-	COG1680V	beta-lactamase
MSMEG_2937	-1.53806	6.66822	3.03013e-06	1.78407e-05	-	COG0214H	pyridoxal biosynthesis lyase PdxS
MSMEG_2648	-1.53782	5.74988	7.68399e-07	5.18162e-06	-	COG2977Q	Sfp-type phosphopantetheinyl transferase
MSMEG_2927	-1.53767	8.46592	2.60088e-05	0.00012245	-	COG1174E	ABC transporter permease
MSMEG_0814	-1.53618	4.62349	6.17281e-05	0.000266959	-	COG4270S	membrane protein
MSMEG_1734	-1.53556	6.21178	7.28476e-07	4.93657e-06	-	-	hypothetical protein
MSMEG_3140	-1.53323	6.70811	1.80912e-06	1.11811e-05	-	COG0488R	ABC transporter ATP-binding protein
MSMEG_2616	-1.53264	5.29906	1.5079e-06	9.49851e-06	cobO	COG2109H	cob(I)yrinic acid a,c-diamide adenosyltransferase
MSMEG_3878	-1.53252	4.54723	5.3324e-06	2.95601e-05	cobL	COG2242H	precorrin-6Y C5,15-methyltransferase
MSMEG_0646	-1.53192	5.45897	2.21881e-06	1.34358e-05	-	COG3639P	transporter
MSMEG_3119	-1.53103	5.31505	5.01748e-06	2.80628e-05	-	COG1131V	ABC transporter ATP-binding protein
MSMEG_5732	-1.52762	6.86726	0.000343678	0.00123563	-	COG2141C	monooxygenase
MSMEG_4698	-1.52705	5.50944	6.61895e-06	3.60249e-05	-	COG0824R	hypothetical protein
MSMEG_6291	-1.52692	4.45671	0.000538839	0.00185033	-	COG0665E	D-amino-acid dehydrogenase
MSMEG_3031	-1.52438	5.21293	3.25006e-06	1.88833e-05	aroK	COG0703E	shikimate kinase
MSMEG_2339	-1.52364	5.79491	1.72118e-06	1.0676e-05	-	COG3464L	IS1096, tnpA protein
MSMEG_4241	-1.52032	7.00212	5.91375e-06	3.25209e-05	-	-	integral membrane protein
MSMEG_4588	-1.51984	2.64768	0.000500336	0.00173368	-	COG0600P	nitrate/sulfonate/bicarbonate ABC transporter inner membrane protein
MSMEG_0501	-1.51957	3.18556	0.000202938	0.000773231	-	COG0363G	glucosamine-6-phosphate deaminase 1
MSMEG_1427	-1.5194	3.64499	0.000277658	0.00102065	-	COG2271G	transmembrane efflux protein
MSMEG_1737	-1.51936	7.40245	2.6375e-05	0.000123954	-	COG0564J	RNA pseudouridine synthase
MSMEG_4679	-1.51706	3.58192	0.000847179	0.00276255	-	-	hypothetical protein
MSMEG_3095	-1.5167	3.37784	0.000145073	0.000575695	-	COG1879G	D-ribose-binding periplasmic protein
MSMEG_2627	-1.51642	6.71569	1.5695e-06	9.81471e-06	-	-	hypothetical protein
MSMEG_6487	-1.51612	4.17858	1.42306e-05	7.15688e-05	-	COG2159R	2-hydroxy-3-carboxy-6-oxo-7-methylocta-2, 4-dienoate decarboxylase
MSMEG_4112	-1.51587	5.08622	1.21935e-05	6.26041e-05	-	COG0318IQ	cyclohexanecarboxylate-CoA ligase
MSMEG_5786	-1.51382	3.92174	9.92021e-05	0.000408252	-	COG0526OC	thiredoxin
MSMEG_1739	-1.51341	5.10107	4.04226e-06	2.31732e-05	-	COG1024I	enoyl-CoA hydratase/isomerase
MSMEG_6155	-1.51286	5.62164	1.00617e-06	6.65466e-06	-	COG3464L	IS1096, tnpA protein
MSMEG_2668	-1.51079	4.91551	2.73262e-06	1.62893e-05	-	-	hypothetical protein
MSMEG_3301	-1.50945	4.12999	7.91462e-06	4.23434e-05	-	COG2141C	hypothetical protein
MSMEG_3602	-1.50739	4.0734	8.17759e-05	0.000343938	-	COG1129G	ribose transport ATP-binding protein RbsA
MSMEG_5129	-1.50639	6.04302	1.24307e-06	7.98371e-06	-	COG2120S	N-acetyl-1-D-myo-Inosityl-2-amino-2-deoxy-alpha- D-glucopyranoside deacetylase MshB
MSMEG_6075	-1.5053	5.67535	1.63375e-06	1.01887e-05	ispF	COG0245I	2-C-methyl-D-erythritol 2,4-cyclodiphosphate synthase
MSMEG_6420	-1.50451	4.09332	0.000107239	0.000438706	-	COG1266R	abortive infection protein
MSMEG_6896	-1.50371	7.76454	0.00054061	0.00185456	-	COG0629L	single-stranded DNA-binding protein
MSMEG_4943	-1.50165	5.64085	2.42787e-06	1.46118e-05	-	-	hypothetical protein
MSMEG_6100	-1.4986	3.92822	3.0889e-05	0.000143406	-	-	hypothetical protein
MSMEG_5516	-1.49792	4.39295	1.61752e-05	7.97183e-05	purN	COG0299F	phosphoribosylglycinamide formyltransferase
MSMEG_0615	-1.49587	4.25089	3.38367e-05	0.00015583	-	COG0464O	ATPase AAA
MSMEG_0457	-1.49572	6.44818	5.0336e-05	0.000222441	-	COG0187L	DNA topoisomerase IV subunit B
MSMEG_3251	-1.49562	5.43649	4.24303e-05	0.000190687	-	COG0410E	branched-chain amino acid ABC transporter ATP-binding protein
MSMEG_1752	-1.49488	2.56193	0.000709149	0.00235642	-	-	hypothetical protein
MSMEG_6369	-1.49436	6.1194	1.37924e-06	8.76023e-06	-	COG1682GM	O-antigen export system, permease
MSMEG_5696	-1.49277	6.50455	4.91984e-06	2.76064e-05	-	COG1278K	cold-shock DNA-binding domain-containing protein
MSMEG_1634	-1.49164	6.64768	3.1827e-06	1.85388e-05	-	-	forkhead-associated protein
MSMEG_0970	-1.48915	4.93088	1.40933e-05	7.10861e-05	-	COG0406G	phosphoglycerate mutase
MSMEG_2672	-1.48798	4.24644	1.56916e-05	7.78364e-05	-	COG0318IQ	acyl-CoA synthetase
MSMEG_1579	-1.4874	4.16013	2.01531e-05	9.71667e-05	rimI	COG0456R	ribosomal-protein-alanine acetyltransferase
MSMEG_4945	-1.4863	5.85857	3.15946e-06	1.8419e-05	-	COG3464L	IS1096, tnpA protein
MSMEG_4108	-1.48412	4.44536	1.53824e-05	7.64675e-05	pntB	COG1282C	NAD(P) transhydrogenase subunit beta
MSMEG_3744	-1.48363	4.90288	2.06965e-05	9.95077e-05	xerD	COG4974L	site-specific tyrosine recombinase XerD
MSMEG_2003	-1.48317	5.6614	3.66693e-06	2.11447e-05	-	COG3464L	IS1096, tnpA protein
MSMEG_2727	-1.48203	7.19889	3.89382e-05	0.000176375	-	COG0834ET	glutamate binding protein
MSMEG_2972	-1.48129	3.74861	5.50265e-05	0.000239935	-	COG1457F	permease, cytosine/purines, uracil, thiamine, allantoin family protein
MSMEG_2365	-1.48122	6.89202	6.67646e-06	3.63092e-05	gatA	COG0154J	aspartyl/glutamyl-tRNA amidotransferase subunit A
MSMEG_4191	-1.48071	6.55821	1.96566e-06	1.20085e-05	-	-	hypothetical protein
MSMEG_0270	-1.48051	4.08129	1.77569e-05	8.66452e-05	-	COG2334R	aminoglycoside phosphotransferase
MSMEG_5671	-1.48	6.43026	6.82127e-06	3.69812e-05	-	COG2606S	prolyl-tRNA synthetase
MSMEG_0400	-1.47987	11.1533	0.000176881	0.000687649	-	COG1020Q	peptide synthetase
MSMEG_0033	-1.47985	7.36794	2.60372e-05	0.00012245	-	COG0631T	protein phosphatase 2C
MSMEG_3962	-1.47888	3.79593	0.000632635	0.00213619	-	COG1304C	lactate 2-monooxygenase
MSMEG_6916	-1.47884	6.19068	1.96941e-06	1.20207e-05	-	COG4221R	short chain dehydrogenase
MSMEG_3128	-1.47707	5.7001	0.000110576	0.000450759	-	-	hypothetical protein
MSMEG_3501	-1.47572	4.33031	8.70421e-05	0.000363423	-	-	hypothetical protein
MSMEG_4530	-1.47421	7.40982	3.01375e-05	0.000140485	cysA	COG1118P	sulfate ABC transporter ATP-binding protein
MSMEG_3924	-1.47414	3.05457	0.000204781	0.000779391	-	-	peptide synthetase ScpsB
MSMEG_0202	-1.47379	5.91028	3.13818e-06	1.8326e-05	-	COG3464L	IS1096, tnpA protein
MSMEG_1641	-1.47123	6.35363	1.81659e-06	1.12072e-05	-	COG1357S	hypothetical protein
MSMEG_1003	-1.47002	5.79299	2.51948e-06	1.51103e-05	-	COG3464L	IS1096, tnpA protein
MSMEG_3127	-1.46837	5.28804	0.000127422	0.000512144	-	COG2151R	hypothetical protein
MSMEG_4557	-1.46546	7.16941	1.24122e-05	6.3632e-05	-	COG1120PH	ABC transporter ATP-binding protein
MSMEG_0942	-1.46519	4.78787	5.4842e-06	3.03283e-05	-	COG2050Q	hypothetical protein
MSMEG_0005	-1.46352	8.87099	0.00014626	0.000579733	gyrB	COG0187L	DNA gyrase subunit B
MSMEG_1875	-1.46154	7.41133	2.0107e-05	9.70122e-05	-	COG0642T	sensor histidine kinase MtrB
MSMEG_5556	-1.46115	6.20575	0.000164194	0.00064378	-	COG2814G	MFS permease
MSMEG_4275	-1.46046	5.1544	6.44375e-06	3.51547e-05	cobT	COG2038H	nicotinate-nucleotide--dimethylbenzimidazole phosphoribosyltransferase
MSMEG_1861	-1.45962	5.21297	6.97606e-06	3.77299e-05	-	-	hypothetical protein
MSMEG_1327	-1.45824	5.80891	4.76288e-06	2.68131e-05	recB	COG1074L	exodeoxyribonuclease V subunit beta
MSMEG_4508	-1.45744	2.78667	0.000922908	0.00297761	-	COG3251S	hypothetical protein
MSMEG_3004	-1.45706	5.18496	2.90026e-05	0.00013547	-	-	hypothetical protein
MSMEG_4778	-1.44771	3.28961	0.000263216	0.000973277	-	COG0183I	thiolase
MSMEG_3239	-1.44657	5.89197	3.06318e-06	1.79642e-05	-	COG4585T	two-component system sensor kinase
MSMEG_3059	-1.44645	6.08254	8.24524e-06	4.38705e-05	-	COG0657I	esterase
MSMEG_3500	-1.44504	6.35876	3.06165e-05	0.000142333	-	COG3022S	hypothetical protein
MSMEG_2938	-1.44454	6.05503	5.09296e-06	2.84157e-05	tesB	COG1946I	acyl-CoA thioesterase
MSMEG_3091	-1.44243	2.97732	0.000390129	0.00138742	-	COG1129G	ribose transport ATP-binding protein RbsA
MSMEG_3773	-1.44042	5.42244	4.23317e-05	0.000190368	argD	COG4992E	acetylornithine aminotransferase
MSMEG_0390	-1.4369	6.81037	1.10907e-05	5.73269e-05	-	COG1835I	acyltransferase
MSMEG_0032	-1.43386	6.79504	1.42292e-05	7.15688e-05	-	COG0772D	cell cycle protein, FtsW/RodA/SpoVE family protein
MSMEG_0227	-1.43117	4.55597	0.000201018	0.000766766	-	COG1309K	TetR family transcriptional regulator
MSMEG_1574	-1.43011	5.63321	6.74486e-06	3.66233e-05	-	COG0076E	glutamate decarboxylase
MSMEG_2647	-1.4283	7.26977	3.36803e-05	0.000155301	-	COG1409R	metallophosphoesterase
MSMEG_3697	-1.42787	5.9669	4.95169e-06	2.77399e-05	-	COG3464L	IS1096, tnpA protein
MSMEG_2164	-1.42443	4.98683	3.86003e-05	0.000174959	-	COG2186K	transcriptional regulator
MSMEG_6161	-1.42079	5.90289	5.47897e-06	3.03283e-05	-	COG3464L	IS1096, tnpA protein
MSMEG_5184	-1.42045	3.16146	0.000258601	0.000958787	-	COG1804C	alpha-methylacyl-CoA racemase
MSMEG_3569	-1.42037	4.57117	6.9296e-05	0.000296337	-	-	hypothetical protein
MSMEG_1837	-1.41801	6.34904	3.30613e-06	1.91766e-05	-	COG0654HC	hypothetical protein
MSMEG_3753	-1.41724	5.9969	1.74493e-05	8.52653e-05	-	COG0647G	hydrolase
MSMEG_5634	-1.41673	6.29299	7.16711e-06	3.87024e-05	-	COG3427S	hypothetical protein
MSMEG_4293	-1.41626	7.60697	7.05706e-05	0.000301413	-	COG1391OT	bifunctional glutamine-synthetase adenylyltransferase/deadenyltransferase
MSMEG_2381	-1.41622	5.82877	0.000120132	0.000486248	-	COG1506E	hypothetical protein
MSMEG_0217	-1.4158	4.44557	0.000363575	0.0013021	-	COG1062C	alcohol dehydrogenase
MSMEG_4926	-1.41542	5.74946	5.30279e-06	2.94516e-05	-	COG3464L	IS1096, tnpA protein
MSMEG_5198	-1.41313	3.40269	0.000259281	0.000960791	-	COG1024I	carnitinyl-CoA dehydratase
MSMEG_5847	-1.41174	6.21023	1.43783e-05	7.21536e-05	purB	COG0015F	adenylosuccinate lyase
MSMEG_3746	-1.40602	7.58587	7.32622e-05	0.000311364	pyrG	COG0504F	CTP synthetase
MSMEG_5364	-1.40529	4.25112	6.52451e-05	0.000280758	-	COG2159R	amidohydrolase
MSMEG_1328	-1.40506	5.54543	1.80768e-05	8.78327e-05	recC	COG1330L	exodeoxyribonuclease V subunit gamma
MSMEG_4114	-1.40443	4.4738	3.45645e-05	0.00015844	menB	COG0447H	naphthoate synthase
MSMEG_1559	-1.40382	7.40175	0.000453366	0.00158932	glmM	COG1109G	phosphoglucosamine mutase
MSMEG_6186	-1.40355	3.32633	0.0002464	0.000918248	-	COG0526OC	hypothetical protein
MSMEG_3944	-1.40241	6.08749	0.000450073	0.001581	-	COG2197TK	two component transcriptional regulatory protein devr
MSMEG_2500	-1.40238	5.10571	1.39054e-05	7.02412e-05	-	COG2755E	hypothetical protein
MSMEG_1136	-1.4021	5.76256	0.000131506	0.000527021	-	-	hypothetical protein
MSMEG_4313	-1.39796	6.09004	4.90935e-06	2.757e-05	-	COG2514R	glyoxalase/bleomycin resistance protein/dioxygenase
MSMEG_1923	-1.39765	5.10866	1.47342e-05	7.37784e-05	-	-	membrane protein
MSMEG_2924	-1.39727	8.08243	0.000124124	0.000500056	-	COG1732M	permease binding-protein component
MSMEG_4531	-1.3958	6.78204	4.51842e-05	0.000201877	cysW	COG4208P	sulfate ABC transporter permease CysW
MSMEG_5252	-1.39479	6.66452	1.19973e-05	6.1689e-05	coaA	COG1072H	pantothenate kinase
MSMEG_0087	-1.39366	3.61951	0.000144937	0.000575695	-	COG1349KG	glucitol operon repressor
MSMEG_5414	-1.39301	6.28462	5.76527e-06	3.17805e-05	-	COG1507S	septum formation initiator subfamily protein
MSMEG_2350	-1.39257	4.86853	4.36391e-05	0.000195355	-	COG2227H	hypothetical protein
MSMEG_4084	-1.39082	5.13226	9.80075e-05	0.000404303	-	COG1960I	acyl-CoA dehydrogenase
MSMEG_6697	-1.39047	5.81602	6.82151e-06	3.69812e-05	-	COG3464L	IS1096, tnpA protein
MSMEG_2758	-1.39003	9.2153	0.000187901	0.000724354	-	COG0568K	RNA polymerase sigma factor
MSMEG_4455	-1.38965	4.88454	4.89426e-05	0.00021712	-	COG1680V	beta-lactamase
MSMEG_1249	-1.38787	4.92645	1.59226e-05	7.86423e-05	-	COG2801L	ISMsm7, transposase orfB
MSMEG_2881	-1.38771	3.04038	0.00032334	0.0011723	-	COG1012C	aldehyde dehydrogenase
MSMEG_0052	-1.3863	5.81917	1.0918e-05	5.66407e-05	-	-	hypothetical protein
MSMEG_6464	-1.38344	3.71179	0.000652754	0.00219444	-	COG2050Q	hypothetical protein
MSMEG_3177	-1.38094	3.42882	0.000228842	0.000860033	-	COG1309K	transcriptional regulatory protein
MSMEG_3800	-1.38088	4.17144	8.58152e-05	0.000358736	-	-	hypothetical protein
MSMEG_5895	-1.38082	6.56046	3.06063e-05	0.000142333	-	COG1463Q	virulence factor mce family protein
MSMEG_5966	-1.38061	4.79167	2.21552e-05	0.000105856	-	COG4221R	oxidoreductase, short chain dehydrogenase/reductase
MSMEG_1190	-1.38038	3.64864	0.000107657	0.000440154	-	COG0515RTKL	serine/threonine protein kinase
MSMEG_0261	-1.37998	6.13462	3.51051e-05	0.00016049	-	COG2030I	p40 protein
MSMEG_4109	-1.37973	5.16757	0.000196176	0.000751333	pntA	COG3288C	NAD(P) transhydrogenase subunit alpha
MSMEG_0860	-1.3797	5.55084	1.26021e-05	6.44615e-05	-	COG1183I	CDP-diacylglycerol--serine O-phosphatidyltransferase
MSMEG_6148	-1.37773	5.80811	1.493e-05	7.45418e-05	-	COG3464L	IS1096, tnpA protein
MSMEG_4980	-1.3759	4.79192	0.00060833	0.00205917	-	COG2814G	major facilitator superfamily protein
MSMEG_3745	-1.37391	4.83927	3.39815e-05	0.000156392	-	COG0494LR	MutT/nudix family protein
MSMEG_6398	-1.37292	10.0303	0.000472582	0.00164579	-	COG0627R	antigen 85-A
MSMEG_2543	-1.37166	6.41665	8.45779e-06	4.48974e-05	cdsA	COG0575I	phosphatidate cytidylyltransferase
MSMEG_2828	-1.37032	5.76099	8.55281e-06	4.53668e-05	-	COG3464L	IS1096, tnpA protein
MSMEG_5094	-1.35786	6.03051	1.10432e-05	5.71672e-05	-	COG3464L	IS1096, tnpA protein
MSMEG_5371	-1.35648	3.82641	0.000921532	0.00297736	ehuA	COG1126E	ectoine/hydroxyectoine ABC transporter ATP-binding protein
MSMEG_4129	-1.35619	4.33757	0.000155844	0.000614239	-	COG3226S	hypothetical protein
MSMEG_3220	-1.35465	7.19863	5.19592e-05	0.000228005	trpB	COG0133E	tryptophan synthase subunit beta
MSMEG_0802	-1.3533	5.93906	1.77049e-05	8.64529e-05	-	COG3464L	IS1096, tnpA protein
MSMEG_0269	-1.35186	4.09698	0.000449377	0.00158097	-	COG1028IQR	short chain dehydrogenase
MSMEG_0131	-1.35106	4.73802	0.000451273	0.0015836	-	COG0318IQ	long-chain-fatty-acid--CoA ligase
MSMEG_5787	-1.34945	6.59708	2.04006e-05	9.82912e-05	-	-	hypothetical protein
MSMEG_6497	-1.34916	4.0357	7.90262e-05	0.000333801	-	-	hypothetical protein
MSMEG_3292	-1.34881	2.91342	0.000639651	0.00215565	-	COG1396K	DNA-binding protein
MSMEG_0739	-1.34841	3.6775	0.000167506	0.000655643	-	COG0566J	spou rRNA methylase
MSMEG_0491	-1.34817	6.43446	1.35394e-05	6.84424e-05	-	COG1609K	LacI family transcriptional regulator
MSMEG_1258	-1.34614	6.00345	2.34129e-05	0.000111248	-	COG3464L	IS1096, tnpA protein
MSMEG_5687	-1.34478	4.44058	9.07635e-05	0.00037645	-	COG0566J	23s ribosomal RNA methyltransferase
MSMEG_0346	-1.34387	3.49202	0.000288771	0.00105642	-	COG1463Q	virulence factor
MSMEG_2925	-1.34354	7.73738	0.000182692	0.000707045	-	COG1174E	permease membrane component
MSMEG_0759	-1.34234	6.94017	0.000375334	0.00133965	purA	COG0104F	adenylosuccinate synthetase
MSMEG_6724	-1.34157	5.74978	9.03414e-05	0.000374925	-	COG0619P	cobalt ABC transporter
MSMEG_3533	-1.34126	4.62317	0.000116684	0.000473406	-	COG3104E	di-/tripeptide transporter
MSMEG_3166	-1.34112	5.76439	3.24464e-05	0.000149828	-	COG3464L	IS1096, tnpA protein
MSMEG_1576	-1.34066	5.7455	1.78553e-05	8.70017e-05	-	COG0596R	alpha/beta hydrolase
MSMEG_4966	-1.3406	3.97551	0.000143989	0.000572714	-	COG4312S	CalU12 protein
MSMEG_5678	-1.33953	4.39605	0.000114014	0.000463667	-	COG0346E	glyoxalase/bleomycin resistance protein/dioxygenase
MSMEG_0174	-1.33876	3.11191	0.000793314	0.00260342	-	COG2149S	inner membrane protein
MSMEG_0410	-1.33736	7.91362	0.000311273	0.00113213	-	COG2409R	MmpL protein
MSMEG_6588	-1.33723	3.91237	0.000262851	0.000972449	-	COG0179Q	fumarylacetoacetate
MSMEG_3053	-1.33706	6.92182	3.93776e-05	0.000178014	rpoZ	COG1758K	DNA-directed RNA polymerase subunit omega
MSMEG_3259	-1.33697	5.65494	5.55965e-05	0.000242114	-	COG1960I	acyl-CoA dehydrogenase
MSMEG_3269	-1.33061	4.13906	0.000333159	0.00120346	-	COG3839G	sugar ABC transporter ATP-binding protein
MSMEG_6282	-1.32995	6.769	5.07654e-05	0.000224195	-	-	KanY protein
MSMEG_6352	-1.32817	5.81533	1.80506e-05	8.7767e-05	-	-	hypothetical protein
MSMEG_6632	-1.32778	3.45133	0.000682929	0.00228362	-	COG0777I	subunit beta of malonate decarboxylase
MSMEG_3600	-1.32712	4.36657	0.000587639	0.00199321	-	-	hypothetical protein
MSMEG_6462	-1.32661	5.88088	1.78464e-05	8.70017e-05	-	COG3464L	IS1096, tnpA protein
MSMEG_0321	-1.32514	5.8543	6.23463e-05	0.000269294	-	COG3899R	transcriptional regulator
MSMEG_2933	-1.32368	4.74192	5.11047e-05	0.000225549	-	COG0558I	phosphatidylinositol synthase
MSMEG_4510	-1.32122	5.14829	0.000198518	0.000758911	-	COG1020Q	peptide synthetase mbtf
MSMEG_0138	-1.32103	6.16766	0.000521685	0.0017968	-	COG1463Q	virulence factor Mce family protein
MSMEG_1827	-1.32024	5.13678	0.000101527	0.000417072	-	COG0494LR	hydrolase, nudix family protein
MSMEG_2665	-1.31732	3.8795	0.000147049	0.000582528	-	COG4235O	hypothetical protein
MSMEG_0710	-1.31494	5.19947	2.51017e-05	0.000118617	grpE	COG0576O	co-chaperone GrpE
MSMEG_3359	-1.31207	5.58122	0.000295799	0.00107984	-	COG1942R	cis-3-chloroacrylic acid dehalogenase
MSMEG_6455	-1.30953	4.65988	4.83799e-05	0.000214762	-	-	hypothetical protein
MSMEG_4986	-1.30753	3.89146	0.000267303	0.000987331	-	COG1807M	glycosyl transferase family protein
MSMEG_3253	-1.30657	6.6308	5.27072e-05	0.000230699	-	-	hypothetical protein
MSMEG_4022	-1.30211	4.4685	0.000512752	0.00176957	-	COG1309K	TetR family transcriptional regulator
MSMEG_4403	-1.29988	5.81928	2.88013e-05	0.000134621	-	COG3464L	IS1096, tnpA protein
MSMEG_4256	-1.29981	7.27657	0.000116911	0.000473767	-	COG0791M	NLP/P60 family protein
MSMEG_1050	-1.2975	6.02991	3.03679e-05	0.000141419	-	COG1041L	SAM-dependent methyltransferase
MSMEG_2470	-1.29747	4.62026	8.45189e-05	0.000354609	-	COG1946I	acyl-CoA thioesterase
MSMEG_2373	-1.29653	5.66689	4.76104e-05	0.000211619	ilvH	COG0440E	acetolactate synthase 3 regulatory subunit
MSMEG_2413	-1.29609	5.00391	3.10916e-05	0.000144249	-	COG0742L	methyltransferase
MSMEG_0827	-1.29505	3.42993	0.000777538	0.00255652	-	COG2814G	major facilitator superfamily protein
MSMEG_4790	-1.29459	6.00712	2.31414e-05	0.000110033	-	COG3464L	IS1096, tnpA protein
MSMEG_1325	-1.29441	4.90881	7.29011e-05	0.000310021	recD	COG0507L	exodeoxyribonuclease V subunit alpha
MSMEG_2318	-1.294	6.78438	6.63833e-05	0.000285121	-	COG2350S	GTP cyclohydrolase II
MSMEG_4976	-1.2935	5.63074	3.15225e-05	0.000145855	-	COG1335Q	isochorismatase hydrolase
MSMEG_3923	-1.2928	3.84158	0.000422945	0.00149531	-	-	hypothetical protein
MSMEG_5442	-1.29277	6.45958	2.22838e-05	0.000106323	-	COG0334E	glutamate dehydrogenase
MSMEG_0034	-1.29256	6.28681	3.18181e-05	0.000147124	-	COG1716T	FHA domain-containing protein
MSMEG_0144	-1.29235	3.32647	0.000711328	0.00236138	-	COG5373S	HNH endonuclease
MSMEG_5612	-1.29174	5.62795	3.14442e-05	0.000145688	-	COG1670J	amino-acid acetyltransferase
MSMEG_1396	-1.29043	4.23714	0.000194063	0.000746021	-	-	LprB protein
MSMEG_2934	-1.29041	4.74303	7.56352e-05	0.000320461	-	COG1560M	lipid A biosynthesis lauroyl acyltransferase
MSMEG_0796	-1.29031	5.01611	4.76609e-05	0.000211707	-	-	ABC transporter
MSMEG_6524	-1.28991	4.9325	0.000243956	0.000910374	-	COG1840P	polyamine/opine/phosphonate ABC transporter periplasmic ligand-binding protein
MSMEG_1628	-1.28833	4.60698	0.000506381	0.00175286	-	COG0300R	oxidoreductase, short chain dehydrogenase/reductase
MSMEG_6784	-1.28735	4.07391	0.000428921	0.0015152	-	COG1680V	beta-lactamase
MSMEG_4161	-1.28549	4.94696	0.000239145	0.000896305	-	-	hypothetical protein
MSMEG_4944	-1.28502	4.61364	8.82823e-05	0.000367043	-	-	hypothetical protein
MSMEG_4043	-1.28495	4.83324	0.000145477	0.000576965	-	COG2159R	amidohydrolase
MSMEG_3263	-1.28165	6.49109	3.11485e-05	0.000144416	-	COG1070G	xylulose kinase
MSMEG_1285	-1.28035	6.92532	0.000110578	0.000450759	-	COG3012S	hypothetical protein
MSMEG_6136	-1.27966	6.90141	0.000455354	0.00159409	-	COG0861P	membrane protein, TerC family protein
MSMEG_0109	-1.27788	6.91669	0.000227957	0.000857642	pntB	COG1282C	NAD(P) transhydrogenase subunit beta
MSMEG_1643	-1.27768	6.52219	0.000109751	0.000448184	-	COG1520S	hypothetical protein
MSMEG_6638	-1.27726	6.50443	0.000438918	0.00154734	metE	COG0620E	5-methyltetrahydropteroyltriglutamate/homocysteine S-methyltransferase
MSMEG_0859	-1.27618	6.58427	5.2761e-05	0.000230787	-	COG1309K	TetR family transcriptional regulator
MSMEG_6270	-1.27484	5.59539	0.000125849	0.000506118	-	-	hypothetical protein
MSMEG_2589	-1.27204	4.48843	0.00031424	0.00114171	-	COG4954S	hypothetical protein
MSMEG_0007	-1.26862	6.21371	7.25141e-05	0.000308854	-	COG0392S	hypothetical protein
MSMEG_6310	-1.26705	3.65898	0.000663104	0.0022238	-	COG0427C	4-hydroxybutyrate CoA-transferase
MSMEG_1513	-1.26618	5.68925	0.000132192	0.000529153	-	COG2141C	hypothetical protein
MSMEG_6926	-1.26607	6.04412	5.35627e-05	0.000233997	-	COG0617J	tRNA adenylyltransferase
MSMEG_3877	-1.266	3.46262	0.000708332	0.00235484	cobM	COG2875H	precorrin-4 C(11)-methyltransferase
MSMEG_1038	-1.2647	6.6307	5.16549e-05	0.000227249	-	COG2350S	GTP cyclohydrolase II
MSMEG_0784	-1.26304	5.31494	7.53476e-05	0.000319439	ackA	COG0282C	acetate kinase
MSMEG_1862	-1.26301	5.01295	0.000204527	0.000778854	-	COG2801L	transposase
MSMEG_5823	-1.26202	6.04966	6.46462e-05	0.000278529	-	COG4425S	transmembrane protein
MSMEG_1416	-1.26193	6.78896	0.000709909	0.0023578	-	COG1251C	pyridine nucleotide-disulfide oxidoreductase
MSMEG_3783	-1.26152	5.52733	0.000325574	0.00117792	-	COG1960I	acyl-CoA dehydrogenase
MSMEG_2693	-1.25998	4.46685	0.00015041	0.000594816	-	COG1546R	competence-damaged protein
MSMEG_1721	-1.25925	4.16595	0.0001993	0.000761476	-	COG2801L	IS1137, transposase orfB
MSMEG_5258	-1.25776	5.88787	0.000172792	0.000673271	-	COG3631R	steroid delta-isomerase
MSMEG_6143	-1.25657	5.58334	6.78944e-05	0.000291067	-	-	hypothetical protein
MSMEG_5869	-1.25521	3.80847	0.00055414	0.00189437	-	COG1028IQR	short chain dehydrogenase
MSMEG_2964	-1.25408	4.72911	0.000136551	0.000544699	-	COG0503F	adenine phosphoribosyltransferase
MSMEG_2961	-1.25361	8.36058	0.000477143	0.00165832	secD	COG0342U	preprotein translocase subunit SecD
MSMEG_4692	-1.25314	6.87166	0.000246466	0.000918248	-	-	hypothetical protein
MSMEG_1075	-1.25302	6.17963	0.000122565	0.000494354	menB	COG0447H	naphthoate synthase
MSMEG_3873	-1.25246	6.0583	3.69517e-05	0.000168262	-	COG1010H	cobalamin biosynthesis protein cobIJ
MSMEG_1580	-1.25197	5.37252	9.87215e-05	0.000406518	gcp	COG0533O	DNA-binding/iron metalloprotein/AP endonuclease
MSMEG_5899	-1.24969	5.53354	0.000159126	0.00062663	-	COG1463Q	virulence factor Mce family protein
MSMEG_4771	-1.24906	4.51746	0.000219314	0.000830112	-	COG5271R	hypothetical protein
MSMEG_4912	-1.24608	6.85323	0.000226627	0.000854037	-	COG1199KL	helicase
MSMEG_0317	-1.24506	8.18611	0.000538365	0.00184962	-	-	hypothetical protein
MSMEG_0770	-1.24312	6.18067	4.46836e-05	0.00019977	-	-	hypothetical protein
MSMEG_2368	-1.24092	6.16167	4.26921e-05	0.000191614	-	COG1309K	transcriptional regulator
MSMEG_4691	-1.23941	5.95736	5.96085e-05	0.000258116	-	-	HNH nuclease
MSMEG_4142	-1.23819	6.90238	0.000136074	0.000543429	-	COG1309K	TetR family transcriptional regulator
MSMEG_3187	-1.23753	7.79547	0.000642523	0.00216427	-	COG1835I	acyltransferase domain-containing protein
MSMEG_5042	-1.23691	7.67886	0.000417098	0.00147722	-	COG0513LKJ	ATP-dependent rna helicase, dead/deah box family protein
MSMEG_5710	-1.23534	4.58077	0.000434243	0.00153321	-	-	hypothetical protein
MSMEG_3598	-1.23364	5.39561	0.000557488	0.00190392	-	COG1879G	periplasmic sugar-binding proteins
MSMEG_3042	-1.23213	4.65883	0.000221172	0.000836686	-	COG2065F	bifunctional pyrimidine regulatory protein PyrR/uracil phosphoribosyltransferase
MSMEG_5830	-1.2312	6.6402	7.25369e-05	0.000308854	-	COG1659S	hypothetical protein
MSMEG_3844	-1.22578	3.68275	0.000748651	0.00247216	-	COG0183I	lipid-transfer protein
MSMEG_6380	-1.22292	4.53809	0.000186958	0.000721125	-	-	hypothetical protein
MSMEG_6821	-1.22073	6.40891	6.80279e-05	0.000291457	-	COG3170NU	NLP/P60 family protein
MSMEG_3508	-1.21798	6.05255	0.000112066	0.000456284	-	COG0596R	alpha/beta hydrolase
MSMEG_3211	-1.21785	5.42199	0.000106178	0.000435658	hisF	COG0107E	imidazole glycerol phosphate synthase subunit HisF
MSMEG_5534	-1.21615	8.10931	0.000833817	0.00272206	pcrA	COG0210L	ATP-dependent DNA helicase PcrA
MSMEG_4127	-1.21505	3.97821	0.000547187	0.00187339	-	-	TnpC protein
MSMEG_0242	-1.2088	5.59573	0.000139778	0.000556929	-	-	hypothetical protein
MSMEG_5440	-1.20879	4.97293	0.000120275	0.000486541	-	COG0084L	deoxyribonuclease
MSMEG_2319	-1.20768	5.90556	0.000558895	0.00190778	-	COG0614P	periplasmic binding protein
MSMEG_2580	-1.20473	7.44357	0.000415476	0.00147299	ispG	COG0821I	4-hydroxy-3-methylbut-2-en-1-yl diphosphate synthase
MSMEG_0076	-1.2042	5.76137	0.000999263	0.00319106	-	COG5651N	antigen MTB48
MSMEG_4110	-1.20316	5.20755	0.000170011	0.000663187	-	COG1250I	3-hydroxyacyl-CoA dehydrogenase
MSMEG_3086	-1.20096	7.83679	0.000565315	0.00192778	tpiA	COG0149G	triosephosphate isomerase
MSMEG_6194	-1.20007	5.19341	0.000262519	0.000971743	-	COG2367V	beta-lactamase related protein
MSMEG_6184	-1.19942	6.47787	9.82166e-05	0.000404923	-	COG0596R	alpha/beta hydrolase
MSMEG_3879	-1.19795	4.18477	0.00099601	0.00318363	-	COG0300R	short chain dehydrogenase
MSMEG_3735	-1.19735	6.60902	0.000195151	0.000748531	-	COG0730R	hypothetical protein
MSMEG_4905	-1.19621	6.4136	8.45705e-05	0.000354609	cysM	COG0031E	cysteine synthase B
MSMEG_0807	-1.19485	5.76846	0.000120914	0.00048884	-	COG2234R	leupeptin-inactivating enzyme 1
MSMEG_0892	-1.19466	4.51836	0.000423075	0.00149531	-	-	hypothetical protein
MSMEG_2974	-1.19343	6.81835	0.000306634	0.00111702	-	COG0652O	cyclophilin type peptidyl-prolyl cis-trans isomerase
MSMEG_2073	-1.19315	4.1175	0.000561236	0.00191482	-	COG1804C	CAIB/BAIF family protein
MSMEG_3863	-1.19283	5.22215	0.000184602	0.000713635	-	COG3576R	pyridoxamine 5'-phosphate oxidase
MSMEG_5268	-1.19264	7.68585	0.000992341	0.00317337	-	COG5473S	hypothetical protein
MSMEG_1591	-1.19194	3.86874	0.000461419	0.00161181	-	-	TnpC protein
MSMEG_5832	-1.18562	7.5085	0.000682291	0.00228259	purS	COG1828F	phosphoribosylformylglycinamidine synthase subunit PurS
MSMEG_4269	-1.18436	7.20759	0.000703383	0.00234071	asnB	COG0367E	asparagine synthase
MSMEG_0843	-1.18391	4.07803	0.000775149	0.00254988	-	COG1320P	monovalent cation/H+ antiporter subunit G
MSMEG_0834	-1.1838	6.6891	0.000186131	0.00071874	-	-	tuberculin-like protein
MSMEG_4383	-1.18355	6.473	0.000416306	0.00147517	-	COG2409R	MmpL5 protein
MSMEG_2359	-1.18315	6.08625	0.000155857	0.000614239	-	COG0620E	methionine synthase, vitamin-B12 independent
MSMEG_5594	-1.18287	4.68333	0.000575648	0.0019572	-	COG0069E	ferredoxin-dependent glutamate synthase
MSMEG_0823	-1.18092	5.14951	0.00047572	0.00165504	-	COG5178A	hypothetical protein
MSMEG_2772	-1.18052	5.52569	0.000420712	0.00148849	-	COG0531E	amino acid permease
MSMEG_2579	-1.17989	7.24256	0.000437666	0.00154372	-	COG0750M	zinc metalloprotease
MSMEG_4483	-1.17927	5.9242	0.00017208	0.000670878	-	COG0232F	deoxyguanosinetriphosphate triphosphohydrolase-like protein
MSMEG_0108	-1.17755	6.04742	0.000334547	0.00120778	-	COG1960I	acyl-CoA dehydrogenase
MSMEG_2900	-1.17568	4.72535	0.000292926	0.00106992	-	COG0596R	2-hydroxy-6-oxo-6-phenylhexa-2,4-dienoate hydrolase
MSMEG_2936	-1.17516	5.43056	0.000159632	0.000627679	-	COG1704S	hydrolase, nudix family protein
MSMEG_4631	-1.17461	6.0393	0.000587273	0.00199321	-	COG5403S	hypothetical protein
MSMEG_0044	-1.17302	6.55014	0.000233927	0.000877706	-	-	hypothetical protein
MSMEG_1640	-1.17283	5.89084	0.00016208	0.000636214	-	COG2229R	ATP/GTP-binding protein
MSMEG_5426	-1.17282	6.53295	0.000216318	0.000819225	glmU	COG1207M	bifunctional N-acetylglucosamine-1-phosphate uridyltransferase/glucosamine-1-phosphate acetyltransferase
MSMEG_1836	-1.17237	6.62776	0.000215688	0.000817289	manA	COG1482G	mannose-6-phosphate isomerase
MSMEG_6723	-1.16951	4.70356	0.000380563	0.0013555	-	COG0572F	hypothetical protein
MSMEG_6539	-1.16558	7.56556	0.000902884	0.00292397	-	-	hypothetical protein
MSMEG_4693	-1.16083	7.20939	0.000685694	0.00229175	-	-	hypothetical protein
MSMEG_2468	-1.15973	5.15269	0.000302972	0.00110427	-	COG1804C	L-carnitine dehydratase/bile acid-inducible protein F
MSMEG_4365	-1.15894	5.16962	0.000507427	0.00175471	-	COG0711C	hypothetical protein
MSMEG_2349	-1.15779	6.09389	0.000523993	0.00180385	-	COG1543S	glycosyl hydrolase family protein
MSMEG_6033	-1.15698	5.61014	0.000403273	0.00143047	-	COG3064M	hypothetical protein
MSMEG_0832	-1.15659	6.39684	0.000342504	0.00123303	def	COG0242J	peptide deformylase
MSMEG_4314	-1.15546	5.56883	0.000282059	0.00103462	-	-	hypothetical protein
MSMEG_3052	-1.15519	6.78549	0.000241859	0.000904018	-	-	hypothetical protein
MSMEG_1929	-1.15509	6.37045	0.000437347	0.00154338	-	-	hypothetical protein
MSMEG_6402	-1.15342	5.39736	0.00027232	0.00100407	-	COG0671I	PAP2 superfamily protein
MSMEG_3713	-1.15318	5.14794	0.000773507	0.00254569	-	-	hypothetical protein
MSMEG_3802	-1.15152	4.6052	0.000467027	0.00162727	-	-	hypothetical protein
MSMEG_3189	-1.15128	4.49886	0.000903792	0.00292553	bioF	COG0156H	8-amino-7-oxononanoate synthase
MSMEG_6431	-1.14608	6.78313	0.000931965	0.00300402	-	-	hypothetical protein
MSMEG_6521	-1.14542	5.75221	0.000233196	0.000875437	-	COG3842E	sulfate/thiosulfate import ATP-binding protein CysA 2
MSMEG_5226	-1.14427	5.47496	0.000242087	0.000904377	xseA	COG1570L	exodeoxyribonuclease VII large subunit
MSMEG_5778	-1.14155	4.54968	0.000621753	0.00210254	-	COG0604CR	alcohol dehydrogenase
MSMEG_3411	-1.13872	4.32729	0.000895765	0.00290228	-	COG2258S	MOSC domain-containing protein
MSMEG_3910	-1.1359	4.44929	0.000791944	0.00260252	-	-	hypothetical protein
MSMEG_6486	-1.13022	4.5344	0.000955402	0.00306807	-	COG1902C	FAD/FMN-binding oxidoreductase
MSMEG_5597	-1.12845	4.4084	0.000547522	0.0018736	-	COG1309K	TetR family transcriptional regulator
MSMEG_2089	-1.12797	5.47441	0.000362137	0.0012986	ftsE	COG2884D	cell division ATP-binding protein FtsE
MSMEG_5007	-1.1268	5.87421	0.000212627	0.000807468	-	-	LprB protein
MSMEG_2188	-1.12599	5.70477	0.000251824	0.000935676	-	COG0697GER	integral membrane protein
MSMEG_3027	-1.12341	6.27682	0.000289567	0.00105877	-	COG1559R	hypothetical protein
MSMEG_2615	-1.12281	7.18069	0.000765104	0.00251924	-	COG1239H	chelatase
MSMEG_6587	-1.11675	7.18647	0.000913301	0.00295354	hrpA	COG1643L	ATP-dependent helicase HrpA
MSMEG_1486	-1.11667	4.24994	0.00086501	0.00281455	-	COG1595K	RNA polymerase sigma factor SigL
MSMEG_3851	-1.11537	4.87053	0.000465117	0.00162226	-	-	LppI protein
MSMEG_4353	-1.11488	5.27543	0.000977378	0.00312988	-	-	hypothetical protein
MSMEG_4198	-1.11405	6.27249	0.000288331	0.00105537	pyrD	COG0167F	dihydroorotate dehydrogenase 2
MSMEG_3737	-1.11298	5.8239	0.000264072	0.00097592	-	COG0730R	integral membrane protein
MSMEG_2330	-1.11072	5.95141	0.000659935	0.00221641	-	COG1041L	SAM-dependent methyltransferase
MSMEG_2785	-1.10912	5.97592	0.000543128	0.00186227	-	-	integral membrane protein
MSMEG_1880	-1.1082	5.13456	0.000310578	0.00113019	-	-	hypothetical protein
MSMEG_1617	-1.10767	6.0254	0.00035297	0.00126771	-	COG4934O	kumamolisin
MSMEG_0768	-1.10758	6.03886	0.000223864	0.00084594	-	COG0607P	hypothetical protein
MSMEG_0187	-1.10532	5.35852	0.00081794	0.0026728	-	COG1246E	acetyltransferase
MSMEG_4914	-1.10028	5.87527	0.000360376	0.00129296	-	COG4257V	virginiamycin B hydrolase
MSMEG_3742	-1.09525	5.12899	0.000570935	0.0019445	scpA	COG1354S	segregation and condensation protein A
MSMEG_5199	-1.09513	5.10225	0.000711717	0.00236153	-	COG0183I	acyl-CoA dehydrogenase
MSMEG_1918	-1.08915	6.86908	0.000696751	0.00232645	-	COG3920T	sensor histidine kinase
MSMEG_2306	-1.0879	4.27148	0.000871319	0.0028284	-	COG3393R	acetyltransferase
MSMEG_5127	-1.08606	6.07332	0.000699266	0.00233258	-	-	hypothetical protein
MSMEG_2932	-1.08411	5.25554	0.000812865	0.00265997	-	COG0537FGR	HIT family protein hydrolase
MSMEG_5008	-1.07796	5.17843	0.000922472	0.0029776	-	COG1132V	ABC transporter ATP-binding protein
MSMEG_6412	-1.0777	6.58934	0.000802615	0.00263143	-	-	hypothetical protein
MSMEG_3221	-1.07479	7.08929	0.000957751	0.00307418	trpA	COG0159E	tryptophan synthase subunit alpha
MSMEG_2044	-1.06756	6.7068	0.000551816	0.00188736	-	COG2271G	integral membrane transporter
MSMEG_2658	-1.06682	6.81914	0.000861603	0.00280571	-	COG2367V	beta-lactamase
MSMEG_5120	-1.06603	6.35346	0.000391542	0.00139161	-	COG2508TQ	hypothetical protein
MSMEG_5009	-1.05901	5.42293	0.000921226	0.00297736	-	COG1132V	ABC transporter
MSMEG_3623	-1.05821	5.24428	0.000955022	0.00306807	ureG	COG0378OK	urease accessory protein UreG
MSMEG_4907	-1.05782	4.82228	0.000866883	0.00281932	-	COG1310R	Mov34/MPN/PAD-1 family protein
MSMEG_2581	-1.04298	6.13676	0.000627581	0.0021212	-	COG3393R	acetyltransferase
MSMEG_1395	-1.02669	6.25954	0.000806472	0.00264282	-	-	lipoprotein
MSMEG_3214	-1.02425	5.97694	0.000943993	0.00303541	-	-	hypothetical protein
MSMEG_4230	-1.02176	6.28804	0.000929906	0.00299878	mraY	COG0472M	phospho-N-acetylmuramoyl-pentapeptide-transferase
MSMEG_2641	-1.0158	5.8795	0.000962224	0.0030871	-	COG1024I	enoyl-CoA hydratase
MSMEG_2777	-1.01407	5.79071	0.000943596	0.00303541	-	COG0596R	alpha/beta hydrolase
MSMEG_3081	-1.00991	6.34257	0.000922448	0.0029776	-	COG1481S	hypothetical protein

## Sheet: PBS 3h Up
Synonym	logFC	logCPM	PValue	FDR	Gene	COG	Product
MSMEG_1083	12.5216	6.24925	4.12297e-43	9.46222e-40	-	-	hypothetical protein
MSMEG_1711	9.87468	10.082	8.72654e-47	6.00822e-43	-	COG1129G	ABC transporter ATP-binding protein
MSMEG_1714	9.06874	4.95629	4.7966e-27	8.25615e-25	-	COG0235G	L-ribulose-5-phosphate 4-epimerase
MSMEG_0571	8.76814	5.86002	5.115e-39	5.03097e-36	-	COG0388R	carbon-nitrogen hydrolase
MSMEG_2523	8.60337	6.05772	1.14225e-38	9.83048e-36	-	COG4591M	efflux ABC transporter permease
MSMEG_2526	8.18758	9.90454	3.71047e-34	1.34456e-31	tynA	COG3733Q	tyramine oxidase
MSMEG_0427	8.07419	10.3542	2.94088e-34	1.12489e-31	nirB	COG1251C	nitrite reductase [NAD(P)H], large subunit
MSMEG_1082	7.95752	9.43015	1.45154e-44	4.99691e-41	-	COG2197TK	response regulator
MSMEG_1709	7.90625	6.47327	6.65507e-33	1.99218e-30	-	COG1172G	ABC transporter
MSMEG_1712	7.8195	6.52752	3.1511e-37	2.16953e-34	-	COG1879G	ABC transporter periplasmic protein
MSMEG_2524	7.68276	7.23494	5.90709e-33	1.84865e-30	-	COG1136V	ABC transporter ATP-binding protein
MSMEG_0433	7.64595	8.17712	5.66501e-35	2.43772e-32	-	COG2223P	nitrite extrusion protein
MSMEG_5360	7.6345	7.38967	4.92957e-29	9.69718e-27	-	COG2116P	formate/nitrate transporter
MSMEG_4009	7.5777	4.09625	6.62766e-27	1.08646e-24	-	-	vanillate O-demethylase
MSMEG_1084	7.47348	7.5327	8.38191e-33	2.40456e-30	-	COG0747E	peptide/opine/nickel uptake family protein ABC transporter periplasmic substrate-binding protein
MSMEG_4010	7.42102	5.159	5.71933e-33	1.84865e-30	-	COG3324R	glyoxalase
MSMEG_4012	7.38699	6.98985	1.32217e-30	2.84474e-28	hydA	COG0044F	phenylhydantoinase
MSMEG_4011	7.32424	7.97142	1.4401e-31	3.5411e-29	-	COG2233F	pyrimidine permease RutG
MSMEG_2522	7.3125	8.27651	1.69677e-36	9.7352e-34	-	COG0577V	efflux ABC transporter permease
MSMEG_4008	7.2584	8.27677	5.44783e-36	2.67916e-33	-	COG3491R	oxidoreductase, 2OG-Fe(II) oxygenase
MSMEG_5730	7.25288	9.43906	3.01869e-37	2.16953e-34	-	COG1953FH	permease for cytosine/purines, uracil, thiamine, allantoin transporter
MSMEG_0568	7.07636	5.46896	3.12438e-23	3.52645e-21	-	COG2516R	radical SAM domain-containing protein
MSMEG_5357	6.93585	6.159	1.05053e-42	1.80822e-39	-	-	hypothetical protein
MSMEG_5358	6.84296	9.09927	4.18199e-37	2.61754e-34	-	COG2421C	acetamidase/formamidase
MSMEG_1413	6.80961	7.00678	7.84869e-41	1.08076e-37	rocD	COG4992E	ornithine--oxo-acid transaminase
MSMEG_1710	6.78754	6.40241	4.46092e-31	1.05909e-28	-	COG1172G	ribose transporter permease RbsC
MSMEG_1715	6.72112	7.35215	4.71862e-27	8.25615e-25	araA	COG2160G	L-arabinose isomerase
MSMEG_5765	6.70978	7.85117	6.20984e-27	1.0428e-24	-	COG2346R	globin
MSMEG_1713	6.67105	5.87496	5.8546e-34	2.01545e-31	araB	COG1069C	ribulokinase
MSMEG_0432	6.52536	8.22891	1.1183e-30	2.48372e-28	-	COG1587H	bifunctional uroporphyrinogen-III synthetase/response regulator domain-containing protein
MSMEG_4638	6.36741	4.57594	1.67472e-21	1.51395e-19	-	COG1018C	vanillate O-demethylase
MSMEG_0570	6.33505	3.7566	1.28712e-20	9.95709e-19	-	-	hypothetical protein
MSMEG_1764	6.19566	9.84364	8.08811e-35	3.27568e-32	-	COG0160E	L-lysine aminotransferase
MSMEG_2525	6.18981	8.76649	2.94745e-24	3.90253e-22	-	COG0531E	amino acid permease
MSMEG_3996	6.10299	7.21888	4.7888e-32	1.22114e-29	hydA	COG0044F	phenylhydantoinase
MSMEG_0428	6.05185	7.84007	3.99532e-22	3.98663e-20	-	COG2146PR	nitrite reductase [NAD(P)H] small subunit
MSMEG_1987	5.9358	5.69739	3.14849e-21	2.67621e-19	-	COG4766E	hypothetical protein
MSMEG_6735	5.93029	6.98583	1.5114e-24	2.04039e-22	-	COG0531E	amino acid permease
MSMEG_2714	5.90751	-0.746928	0.000803079	0.00266853	-	-	hypothetical protein
MSMEG_1414	5.89	6.26635	5.39667e-40	6.19268e-37	-	COG1834E	amidinotransferase
MSMEG_4711	5.8799	6.267	1.13501e-25	1.73657e-23	-	COG0022C	pyruvate dehydrogenase E1 component subunit beta
MSMEG_4501	5.83545	8.04461	7.77544e-29	1.48705e-26	-	COG1301C	sodium:dicarboxylate symporter
MSMEG_0911	5.80702	11.934	1.5906e-23	1.85615e-21	aceA	COG2224C	isocitrate lyase
MSMEG_3995	5.79883	7.51647	1.33319e-25	1.99544e-23	-	COG0624E	N-carbamoyl-L-amino acid amidohydrolase
MSMEG_6816	5.76546	8.99819	1.55465e-25	2.27739e-23	-	COG0243C	molybdopterin oxidoreductase
MSMEG_1086	5.60775	4.29217	1.94171e-21	1.69224e-19	-	COG1173EP	ABC transporter permease
MSMEG_6734	5.55549	6.87163	1.62111e-18	9.62185e-17	-	COG2141C	dibenzothiophene desulfurization enzyme A
MSMEG_4637	5.55002	5.37842	1.83443e-18	1.07949e-16	-	-	hypothetical protein
MSMEG_5764	5.39983	6.55563	7.17026e-24	8.81558e-22	-	COG1713H	cyanamide hydratase
MSMEG_5139	5.36507	5.04218	1.88668e-23	2.16496e-21	narH	COG1140C	nitrate reductase subunit beta
MSMEG_2570	5.35008	6.39045	3.63365e-36	1.92444e-33	-	COG2233F	xanthine/uracil permease
MSMEG_4014	5.31903	6.62646	3.00412e-17	1.44639e-15	-	COG0624E	N-carbamoyl-L-amino acid amidohydrolase
MSMEG_4013	5.30888	6.69114	2.39279e-20	1.79069e-18	-	COG2141C	oxidoreductase
MSMEG_5359	5.29535	7.31199	1.12115e-21	1.05742e-19	cynS	COG1513P	cyanate hydratase
MSMEG_3994	5.26097	6.74171	8.17709e-29	1.5216e-26	-	COG0300R	short chain dehydrogenase
MSMEG_2062	5.24509	2.63056	4.9878e-17	2.25928e-15	nuoB	COG0377C	NADH dehydrogenase subunit B
MSMEG_1495	5.21601	7.31364	6.46186e-30	1.34818e-27	-	COG0637R	HAD-superfamily hydrolase
MSMEG_2056	5.21186	4.80897	5.39713e-21	4.42372e-19	nuoH	COG1005C	NADH dehydrogenase subunit H
MSMEG_0569	5.16504	5.84762	1.1726e-21	1.091e-19	-	COG2072P	potassium transport flavoprotein
MSMEG_6259	5.1467	8.14882	3.68916e-22	3.73527e-20	amt	COG0004P	ammonium transporter
MSMEG_2058	5.07473	7.58795	1.50336e-22	1.54487e-20	nuoF	COG1894C	NADH-quinone oxidoreductase subunit F
MSMEG_2748	5.06462	7.56582	7.57114e-25	1.06382e-22	sthA	COG1249C	soluble pyridine nucleotide transhydrogenase
MSMEG_1990	5.0498	4.59688	2.35271e-16	9.30942e-15	-	-	hypothetical protein
MSMEG_1232	5.02857	4.40898	3.80583e-24	4.85244e-22	-	COG0715P	ABC transporter substrate-binding protein
MSMEG_0910	5.00633	8.17289	3.76714e-23	4.18334e-21	-	-	hypothetical protein
MSMEG_4639	5.00485	4.47158	1.13782e-17	5.84619e-16	-	-	hypothetical protein
MSMEG_1412	4.86782	5.9277	1.10923e-30	2.48372e-28	-	COG0531E	amino acid permease
MSMEG_0420	4.8637	5.4785	2.53634e-26	4.06109e-24	-	-	hypothetical protein
MSMEG_1765	4.85666	7.17575	2.05469e-29	4.16075e-27	-	COG1787V	restriction endonuclease
MSMEG_3993	4.84573	5.36942	1.0212e-23	1.21224e-21	-	COG3473Q	Asp/Glu racemase
MSMEG_1878	4.81333	9.73213	8.45538e-17	3.59354e-15	-	COG1544J	S30AE family protein
MSMEG_2057	4.80001	5.83195	3.95819e-20	2.8095e-18	nuoG	COG1034C	NADH dehydrogenase subunit G
MSMEG_1597	4.73187	9.53932	2.85837e-18	1.66779e-16	-	-	transcription factor WhiB
MSMEG_2158	4.72208	6.85938	2.99129e-14	8.14034e-13	-	-	hypothetical protein
MSMEG_2979	4.70171	5.11384	2.66549e-13	6.13777e-12	-	COG4674R	ABC transporter ATP-binding protein
MSMEG_5165	4.68945	4.16922	3.88937e-23	4.25052e-21	-	COG3162S	integral membrane protein
MSMEG_6817	4.66026	7.85291	1.32606e-19	9.1299e-18	-	COG1595K	igma-70 family RNA polymerase sigma factor
MSMEG_0567	4.65861	6.23527	2.00046e-15	6.57794e-14	-	COG2144R	selenophosphate synthetase
MSMEG_1085	4.65837	4.27103	1.18847e-16	4.89978e-15	-	COG0601EP	dipeptide transporter permease DppB
MSMEG_4015	4.65571	5.98423	1.37273e-17	6.89874e-16	-	-	hypothetical protein
MSMEG_1088	4.65425	4.46823	4.15892e-11	6.64367e-10	gatA	COG0154J	glutamyl-tRNA(Gln)/aspartyl-tRNA(Asn) amidotransferase subunit alpha
MSMEG_2569	4.64769	4.34908	5.35958e-21	4.42372e-19	-	COG3491R	oxidoreductase, 2OG-Fe(II) oxygenase
MSMEG_2059	4.63467	4.03388	2.81794e-17	1.37599e-15	-	COG1905C	NADH dehydrogenase subunit E
MSMEG_2052	4.6176	5.09796	1.76672e-19	1.20435e-17	nuoL	COG1009CP	NADH dehydrogenase subunit L
MSMEG_2053	4.61012	1.00654	2.10791e-08	1.9908e-07	nuoK	COG0713C	NADH dehydrogenase subunit K
MSMEG_1624	4.58503	4.11811	8.90945e-21	7.13274e-19	-	COG0589T	universal stress protein family protein
MSMEG_1293	4.55791	8.23986	1.06727e-16	4.45344e-15	-	COG2233F	xanthine/uracil permeases family protein
MSMEG_2157	4.55179	7.72375	2.1285e-10	3.04672e-09	-	COG4278S	hypothetical protein
MSMEG_2980	4.469	6.33366	4.46225e-16	1.66068e-14	-	COG4177E	hypothetical protein
MSMEG_0431	4.45065	7.30207	6.39649e-20	4.44847e-18	-	COG2138S	hypothetical protein
MSMEG_1234	4.43486	2.3981	4.18302e-10	5.60312e-09	-	COG1116P	taurine import ATP-binding protein TauB
MSMEG_2054	4.43001	3.39626	8.38324e-13	1.75436e-11	-	COG0839C	NADH dehydrogenase subunit J
MSMEG_2159	4.42577	6.5965	6.51158e-12	1.18291e-10	-	COG3220S	hypothetical protein
MSMEG_2160	4.35581	5.26755	2.45487e-13	5.71005e-12	-	-	hypothetical protein
MSMEG_2060	4.29191	5.42348	1.97252e-17	9.70056e-16	nuoD	COG0649C	NADH dehydrogenase subunit D
MSMEG_2982	4.25717	7.66913	1.46024e-15	5.00185e-14	-	COG0683E	periplasmic binding protein
MSMEG_3973	4.25014	6.21854	3.54461e-24	4.60464e-22	-	COG0146EQ	N-methylhydantoinase
MSMEG_0780	4.24255	5.76493	5.55836e-22	5.46704e-20	-	COG2334R	phosphotransferase enzyme family protein
MSMEG_2978	4.23843	5.17829	2.10319e-13	4.94214e-12	-	COG0410E	ABC transporter ATP-binding protein
MSMEG_1373	4.20329	3.58284	4.35769e-18	2.43924e-16	-	COG1172G	ribose/xylose/arabinose/galactoside ABC-type transport systems, permeases
MSMEG_2051	4.18339	4.38847	9.99039e-17	4.19414e-15	nuoM	COG1008C	NADH dehydrogenase subunit M
MSMEG_6441	4.15064	8.28893	2.47793e-20	1.81495e-18	-	COG1309K	TetR family transcriptional regulator
MSMEG_4503	4.13483	5.59379	9.14207e-22	8.74211e-20	-	-	hypothetical protein
MSMEG_5085	4.13417	9.04529	5.37167e-17	2.40156e-15	folP	COG0294H	dihydropteroate synthase
MSMEG_0447	4.12054	6.45337	0.000140005	0.000577208	-	COG1764O	hypothetical protein
MSMEG_5729	4.09873	7.59009	7.23208e-18	3.92529e-16	-	COG4126E	hydantoin racemase
MSMEG_6579	4.07536	9.89865	1.12287e-11	1.95226e-10	-	-	hypothetical protein
MSMEG_3972	4.06169	5.10126	1.13543e-20	8.88343e-19	-	COG0583K	LysR family transcriptional regulator
MSMEG_5117	4.00761	8.21774	3.73752e-16	1.39852e-14	-	COG0506E	proline dehydrogenase
MSMEG_3471	4.00544	7.36136	1.55886e-20	1.19253e-18	-	COG0807H	hypothetical protein
MSMEG_1988	3.99561	4.62624	3.87617e-14	1.03842e-12	-	-	hypothetical protein
MSMEG_1184	3.98436	9.02238	2.46306e-15	8.03706e-14	-	-	serine esterase, cutinase
MSMEG_3616	3.96396	8.69691	1.20588e-15	4.23595e-14	-	COG2261S	integral membrane protein
MSMEG_4651	3.92643	4.06465	3.68572e-19	2.39398e-17	-	COG1082G	AP endonuclease, family protein 2
MSMEG_1294	3.92399	4.5906	1.03665e-17	5.44521e-16	-	COG3195S	OHCU decarboxylase
MSMEG_1218	3.90661	4.3934	6.70715e-21	5.43279e-19	-	COG0411E	ABC transporter ATP-binding protein
MSMEG_4797	3.89853	-0.620935	0.000807961	0.00268087	-	-	hypothetical protein
MSMEG_1762	3.88794	7.3793	4.60258e-20	3.23355e-18	-	COG1012C	piperideine-6-carboxylic acid dehydrogenase
MSMEG_6260	3.88294	4.77448	6.8657e-13	1.45896e-11	glnT	COG0174E	glutamine synthetase
MSMEG_4205	3.87941	5.94269	6.22339e-17	2.69484e-15	-	COG2197TK	transcriptional regulator
MSMEG_3242	3.8498	4.7811	5.08206e-06	2.9199e-05	-	COG0783P	starvation-inducible DNA-binding protein or fine tangled pili major subunit
MSMEG_4712	3.84351	6.56806	2.01255e-19	1.35847e-17	-	COG1071C	pyruvate dehydrogenase E1 component subunit alpha
MSMEG_5166	3.82961	7.66776	5.92854e-19	3.6773e-17	-	COG4147R	Na+/solute symporter
MSMEG_1192	3.81873	2.77158	2.4988e-13	5.79267e-12	-	COG0739M	M23 peptidase domain-containing protein
MSMEG_5582	3.78252	6.70537	1.2247e-17	6.24598e-16	-	-	hypothetical protein
MSMEG_3564	3.77628	11.8595	5.61337e-11	8.76374e-10	bfr	COG2193P	bacterioferritin
MSMEG_1080	3.76298	6.36929	1.98122e-13	4.68752e-12	-	-	large subunit of N,N-dimethylformamidase
MSMEG_2981	3.76135	5.16843	1.92587e-14	5.32515e-13	-	COG0559E	branched-chain amino acid ABC transporter permease
MSMEG_5302	3.75486	9.35534	2.00634e-15	6.57794e-14	-	COG1301C	aerobic C4-dicarboxylate transporter
MSMEG_1544	3.74308	9.43068	2.39865e-16	9.43698e-15	-	COG3193R	PduO protein
MSMEG_6261	3.74112	4.9618	6.32021e-15	1.96012e-13	-	COG0067E	glutamine amidotransferase
MSMEG_3402	3.70299	4.46553	1.0302e-09	1.278e-08	-	COG1457F	cytosine permease
MSMEG_2184	3.69207	3.07012	4.27112e-15	1.34277e-13	-	COG0531E	amino acid permease
MSMEG_2055	3.68676	3.5216	3.27306e-12	6.22515e-11	nuoI	COG1143C	NADH dehydrogenase subunit I
MSMEG_6264	3.6812	4.86658	7.79025e-10	9.89591e-09	-	COG0665E	oxidoreductase
MSMEG_4710	3.6628	7.59281	3.5362e-13	8.00879e-12	-	COG0508C	branched-chain alpha-keto acid dehydrogenase subunit E2
MSMEG_6268	3.61797	2.79412	1.02898e-12	2.12749e-11	-	-	ScnB protein
MSMEG_2718	3.61797	2.88881	3.34202e-11	5.43967e-10	-	COG0694O	(Fe-S)-binding protein
MSMEG_3403	3.60878	4.64049	1.28432e-10	1.91812e-09	amiF	COG0388R	formamidase
MSMEG_5084	3.60315	9.08654	5.58587e-14	1.41392e-12	-	COG0463M	glucosyl-3-phosphoglycerate synthase
MSMEG_6115	3.59975	7.5248	1.29474e-14	3.77724e-13	-	COG0111HE	phosphoglycerate dehydrogenase
MSMEG_0419	3.58241	4.28197	1.46522e-16	5.89943e-15	-	-	integral membrane protein
MSMEG_0418	3.57833	5.16591	4.63778e-19	2.92946e-17	sdhA	COG1053C	succinate dehydrogenase flavoprotein subunit
MSMEG_1543	3.56458	11.4925	4.58629e-15	1.4353e-13	-	COG1012C	eptc-inducible aldehyde dehydrogenase
MSMEG_5344	3.55853	4.86906	1.07314e-17	5.5553e-16	-	-	hypothetical protein
MSMEG_6534	3.55643	1.50251	1.13021e-07	9.2307e-07	-	-	hypothetical protein
MSMEG_2183	3.53141	4.68689	5.12433e-16	1.89683e-14	-	COG2905T	hypothetical protein
MSMEG_1371	3.53135	3.53968	7.89291e-16	2.84517e-14	-	COG1482G	hypothetical protein
MSMEG_2425	3.52564	9.28	1.43625e-11	2.46598e-10	amt	COG0004P	ammonium transporter
MSMEG_6199	3.52404	6.25027	4.61255e-21	3.87286e-19	-	-	transcription factor WhiB
MSMEG_1989	3.51894	5.25652	4.08045e-12	7.61352e-11	-	COG1018C	phenoxybenzoate dioxygenase subunit beta
MSMEG_3164	3.51887	7.90287	1.08898e-16	4.51662e-15	-	-	hypothetical protein
MSMEG_0538	3.51334	9.84397	4.62547e-13	1.024e-11	-	COG1846K	MarR family transcriptional regulator
MSMEG_6141	3.50832	8.75903	2.70548e-15	8.78644e-14	-	COG3653Q	N-acyl-D-glutamate amidohydrolase
MSMEG_3472	3.49614	5.93847	2.46634e-20	1.81495e-18	-	-	hypothetical protein
MSMEG_0779	3.47735	5.43207	1.84497e-15	6.13932e-14	-	COG1028IQR	short chain dehydrogenase
MSMEG_1374	3.47627	4.67953	2.79523e-16	1.09348e-14	-	COG1879G	ribose ABC transporter periplasmic binding protein
MSMEG_5794	3.47398	8.70811	1.30908e-15	4.55204e-14	-	COG5178A	hypothetical protein
MSMEG_6440	3.4739	10.082	2.54617e-14	7.01215e-13	-	COG2072P	monooxygenase, flavin-binding family protein
MSMEG_3589	3.46609	2.30275	1.1852e-10	1.7778e-09	-	-	hypothetical protein
MSMEG_1299	3.43414	5.84261	3.25836e-14	8.83221e-13	-	COG3491R	oxidoreductase, 2OG-Fe(II) oxygenase
MSMEG_6262	3.43308	4.12557	7.52495e-12	1.35272e-10	-	COG0070E	FwdC/FmdC family protein
MSMEG_1372	3.42131	2.71394	4.34924e-11	6.91559e-10	-	COG1129G	ABC transporter ATP-binding protein
MSMEG_3142	3.41102	10.7083	2.37269e-12	4.62212e-11	-	COG1309K	HTH-type transcriptional repressor AcnR
MSMEG_3374	3.40999	4.57	1.84581e-15	6.13932e-14	-	COG3662S	hypothetical protein
MSMEG_1705	3.39965	4.41253	3.12002e-15	9.94506e-14	-	COG1129G	D-xylose transport ATP-binding protein XylG
MSMEG_3141	3.38892	11.1936	1.86478e-11	3.14681e-10	-	-	hypothetical protein
MSMEG_0416	3.37896	10.3123	4.07292e-11	6.5366e-10	-	-	hypothetical protein
MSMEG_1319	3.37747	3.95599	7.41934e-15	2.27032e-13	-	COG3473Q	Asp/Glu racemase
MSMEG_1704	3.3636	3.60989	2.70785e-12	5.20769e-11	-	COG4213G	ABC transporter
MSMEG_1217	3.35786	4.33006	1.94994e-16	7.80543e-15	-	COG0410E	ABC transporter ATP-binding protein
MSMEG_1185	3.3312	7.36888	1.76241e-13	4.19868e-12	-	COG1522K	AsnC family transcriptional regulator
MSMEG_4761	3.32557	5.03102	3.71044e-13	8.37586e-12	-	COG3842E	ABC transporter ATP-binding protein
MSMEG_1081	3.32173	3.56903	4.79267e-08	4.22504e-07	-	-	hypothetical protein
MSMEG_1079	3.32074	4.74551	2.05626e-12	4.05655e-11	-	-	hypothetical protein
MSMEG_3226	3.32036	7.89367	2.73299e-08	2.51896e-07	-	COG0493ER	glutamate synthase NADH/NADPH small subunit
MSMEG_6179	3.31934	11.264	5.05405e-14	1.30816e-12	-	COG0365I	acetyl-coenzyme A synthetase
MSMEG_1421	3.31116	8.65939	4.62061e-13	1.024e-11	-	-	hypothetical protein
MSMEG_2716	3.27279	2.09529	5.78728e-07	4.09511e-06	-	-	hypothetical protein
MSMEG_2838	3.2647	5.87822	8.61874e-11	1.31283e-09	-	-	hypothetical protein
MSMEG_4634	3.24807	2.1355	2.40413e-06	1.50751e-05	-	-	hypothetical protein
MSMEG_5571	3.24756	6.7612	2.90041e-12	5.56248e-11	-	COG3839G	ABC transporter ATP-binding protein
MSMEG_4384	3.24611	7.39447	8.14266e-14	2.0094e-12	-	COG0744M	penicillin binding protein transpeptidase domain-containing protein
MSMEG_3473	3.24392	4.90607	1.29157e-16	5.26183e-15	upp	COG0035F	uracil phosphoribosyltransferase
MSMEG_2717	3.24385	0.237716	0.000951513	0.00310776	-	-	hypothetical protein
MSMEG_6263	3.22978	4.93142	1.10829e-08	1.11233e-07	-	COG0069E	glutamate synthase
MSMEG_0429	3.2193	6.63562	2.06025e-10	2.96754e-09	-	-	ferric uptake regulator
MSMEG_5141	3.21797	3.71725	1.58162e-13	3.79423e-12	-	COG2223P	nitrate/nitrite transporter
MSMEG_4650	3.19726	3.44984	4.02296e-14	1.06943e-12	-	COG0673R	oxidoreductase YisS
MSMEG_1706	3.19666	4.68919	7.30305e-14	1.81522e-12	-	COG4214G	xylose transporter permease XylH
MSMEG_1696	3.19501	5.16117	3.74877e-12	7.05199e-11	-	COG1846K	MarR family transcriptional regulator
MSMEG_1810	3.19453	5.63778	3.20169e-11	5.23603e-10	-	-	hypothetical protein
MSMEG_3991	3.19217	4.49874	1.36311e-14	3.94328e-13	-	COG1878R	cyclase
MSMEG_1551	3.19159	7.29681	1.36967e-13	3.32048e-12	-	-	hypothetical protein
MSMEG_4169	3.17149	2.38299	1.14802e-09	1.40144e-08	-	COG1028IQR	3-oxoacyl-ACP reductase
MSMEG_2427	3.15899	8.49745	7.69203e-11	1.1795e-09	glnD	COG2844O	PII uridylyl-transferase
MSMEG_3997	3.10389	7.08902	9.19374e-11	1.39425e-09	-	COG2508TQ	regulatory protein
MSMEG_1291	3.07842	7.98159	4.61288e-12	8.56056e-11	-	COG1529C	oxidoreductase
MSMEG_0900	3.07656	7.14496	1.81278e-15	6.08829e-14	-	COG1012C	eptc-inducible aldehyde dehydrogenase
MSMEG_3561	3.07415	7.12161	3.52178e-14	9.5088e-13	glnA	COG0174E	glutamine synthetase
MSMEG_3614	3.07025	5.32137	1.89105e-09	2.23326e-08	-	-	hypothetical protein
MSMEG_2798	3.06747	8.13996	3.76636e-12	7.06577e-11	-	COG0785O	hypothetical protein
MSMEG_5016	3.06007	5.77473	5.46057e-14	1.38731e-12	-	COG2608P	hypothetical protein
MSMEG_3615	3.05486	6.71522	5.48635e-12	1.00999e-10	-	COG1064R	zinc-binding alcohol dehydrogenase
MSMEG_5352	3.05084	8.12706	3.3273e-09	3.7189e-08	-	COG2388R	hypothetical protein
MSMEG_1598	3.04521	6.1368	1.08543e-15	3.83241e-14	-	-	hypothetical protein
MSMEG_5952	3.04235	2.59159	2.24805e-09	2.62781e-08	-	-	hypothetical protein
MSMEG_5650	3.04051	5.53402	3.2575e-12	6.21272e-11	-	COG0365I	AMP-dependent synthetase/ligase
MSMEG_3661	3.04036	9.42762	5.5072e-10	7.19489e-09	-	-	hypothetical protein
MSMEG_2831	3.03045	5.73711	4.84176e-14	1.2632e-12	-	-	hypothetical protein
MSMEG_6116	3.0236	8.78426	1.85636e-11	3.14425e-10	-	COG3195S	OHCU decarboxylase
MSMEG_3522	3.01975	5.66841	5.61126e-15	1.74812e-13	-	COG5178A	dopamine receptor D4
MSMEG_1966	3.01966	5.40965	3.3653e-16	1.2789e-14	-	-	hypothetical protein
MSMEG_6252	3.00778	2.97654	6.4905e-12	1.1822e-10	-	-	hypothetical protein
MSMEG_5167	3.0029	4.49814	1.06297e-14	3.12759e-13	-	COG2814G	major facilitator superfamily protein
MSMEG_3703	3.00089	7.0118	9.26232e-14	2.27754e-12	-	-	hypothetical protein
MSMEG_3400	2.998	4.89565	2.38506e-09	2.76916e-08	-	COG0154J	glutamyl-tRNA(Gln) amidotransferase subunit A
MSMEG_5572	2.99739	5.53474	4.60621e-09	5.02595e-08	-	COG0395G	sugar ABC transporter permease
MSMEG_3225	2.99568	9.74794	1.25931e-09	1.52725e-08	-	COG0069E	ferredoxin-dependent glutamate synthase 1
MSMEG_5649	2.99296	6.07934	2.63026e-11	4.34277e-10	-	COG0318IQ	AMP-binding protein
MSMEG_4635	2.99016	4.5715	3.59961e-09	3.98954e-08	-	COG0004P	ammonium transporter
MSMEG_2426	2.97802	9.32764	3.66868e-09	4.05439e-08	-	COG0347E	nitrogen regulatory protein P-II
MSMEG_1625	2.97715	4.86712	1.48259e-14	4.25317e-13	-	COG0531E	amino acid transporter
MSMEG_0051	2.96036	5.15182	1.84904e-08	1.7657e-07	-	-	transcription factor WhiB family protein
MSMEG_5543	2.95671	12.0316	4.57904e-08	4.05749e-07	-	-	hypothetical protein
MSMEG_1761	2.95447	6.79394	3.7406e-10	5.04981e-09	-	-	integral membrane protein
MSMEG_4991	2.95345	9.25118	1.13374e-09	1.38646e-08	-	-	hypothetical protein
MSMEG_2659	2.94776	7.65165	3.14611e-12	6.01694e-11	ald	COG0686E	alanine dehydrogenase
MSMEG_5022	2.94402	5.59331	6.92376e-10	8.96054e-09	-	COG2072P	flavin-containing monooxygenase FMO
MSMEG_3372	2.93737	4.57545	1.4558e-13	3.5046e-12	-	COG0640K	ArsR family transcriptional regulator
MSMEG_1708	2.92739	5.89077	2.56466e-11	4.24464e-10	-	COG1609K	ribose operon repressor
MSMEG_6174	2.92519	4.27361	2.8576e-13	6.53641e-12	-	COG1414K	IclR family transcriptional regulator
MSMEG_4649	2.92512	3.24936	5.29616e-11	8.28729e-10	-	COG5285Q	phytanoyl-CoA dioxygenase
MSMEG_5653	2.91378	4.47445	8.85316e-13	1.84709e-11	-	COG1457F	cytosine/purines uracil thiamine allantoin permease
MSMEG_4170	2.91376	3.6435	2.25045e-11	3.74259e-10	-	COG1129G	ribose transport ATP-binding protein RbsA
MSMEG_0469	2.91327	4.12865	1.28785e-12	2.60791e-11	-	COG1846K	PadR family transcriptional regulator
MSMEG_4992	2.9057	8.86567	2.58526e-09	2.9765e-08	-	-	hypothetical protein
MSMEG_3992	2.89438	5.86215	4.86618e-13	1.07112e-11	-	COG2211G	integral membrane transporter
MSMEG_1128	2.88528	4.76966	7.16658e-13	1.5178e-11	-	-	hypothetical protein
MSMEG_0987	2.88359	9.56039	1.58443e-11	2.7069e-10	-	-	hypothetical protein
MSMEG_1545	2.87838	8.585	1.85869e-11	3.14425e-10	-	COG4114R	hypothetical protein
MSMEG_1886	2.87376	11.8142	1.7912e-08	1.71284e-07	-	COG3239I	Fatty acid desaturase
MSMEG_0747	2.86966	2.42157	9.87133e-07	6.68938e-06	-	COG1975O	carbon monoxide dehydrogenase F protein
MSMEG_3012	2.86966	2.43454	0.000944163	0.00308815	-	COG0183I	acetyl-CoA acetyltransferase
MSMEG_5119	2.85175	8.29493	9.291e-08	7.72567e-07	pruA	COG1012C	1-pyrroline-5-carboxylate dehydrogenase
MSMEG_4748	2.83391	6.13424	1.12915e-13	2.75681e-12	-	-	hypothetical protein
MSMEG_5731	2.82704	6.02052	1.0428e-12	2.14961e-11	-	COG1802K	GntR family transcriptional regulator
MSMEG_2756	2.82095	11.2779	7.36286e-10	9.43504e-09	-	-	hypothetical protein
MSMEG_2399	2.81982	10.1184	2.01709e-08	1.9129e-07	ung	COG0692L	uracil-DNA glycosylase
MSMEG_0572	2.81237	5.67245	2.44034e-10	3.43594e-09	-	-	hypothetical protein
MSMEG_1759	2.81169	6.29821	1.64355e-07	1.30217e-06	-	-	hypothetical protein
MSMEG_6223	2.80088	5.0361	6.90152e-12	1.24716e-10	-	COG1309K	TetR family transcriptional regulator
MSMEG_1707	2.79967	4.9941	1.10927e-11	1.9335e-10	-	COG0637R	phosphatase YfbT
MSMEG_5953	2.79443	3.52839	8.72636e-10	1.09437e-08	-	COG2755E	hypothetical protein
MSMEG_2597	2.79189	6.83645	2.14769e-13	5.02954e-12	-	COG1012C	aldehyde dehydrogenase
MSMEG_2958	2.78928	10.7132	3.6409e-07	2.70417e-06	-	-	hypothetical protein
MSMEG_4339	2.78485	6.44522	3.77653e-14	1.01568e-12	-	COG2197TK	hypothetical protein
MSMEG_4462	2.78161	3.68037	3.07476e-09	3.48186e-08	-	COG0591ER	sodium:solute symporter
MSMEG_4782	2.77239	1.18008	2.11252e-05	0.000105219	-	-	hypothetical protein
MSMEG_0605	2.77184	4.8353	4.96561e-13	1.0888e-11	-	COG1647R	hypothetical protein
MSMEG_1297	2.76381	6.63187	6.83108e-12	1.23768e-10	-	COG0402FR	hydroxydechloroatrazine ethylaminohydrolase
MSMEG_1216	2.7602	6.60514	4.84364e-14	1.2632e-12	-	COG0683E	ABC transporter periplasmic protein
MSMEG_4171	2.75687	3.67918	1.13308e-09	1.38646e-08	-	COG1172G	ribose transporter permease RbsC
MSMEG_6886	2.75564	6.37446	8.8998e-12	1.57116e-10	-	COG1733K	transcriptional regulator
MSMEG_6535	2.75563	5.05394	2.21861e-11	3.69857e-10	fusA	COG0480J	elongation factor G
MSMEG_1300	2.75132	3.58189	2.10477e-11	3.54312e-10	-	-	hypothetical protein
MSMEG_2682	2.74956	6.96559	1.94777e-13	4.62427e-12	-	COG2186K	transcriptional regulator
MSMEG_3540	2.74649	6.0222	1.85005e-12	3.66024e-11	-	-	hypothetical protein
MSMEG_0537	2.73686	8.01334	2.97393e-10	4.11155e-09	-	-	hypothetical protein
MSMEG_2713	2.73357	0.490796	0.00076109	0.00254374	-	COG0680C	peptidase M52, hydrogen uptake protein
MSMEG_2598	2.72921	5.99352	2.22604e-13	5.19534e-12	-	COG1028IQR	short chain dehydrogenase
MSMEG_4486	2.72893	4.25655	2.25356e-12	4.43307e-11	-	COG0640K	ArsR family transcriptional regulator
MSMEG_1296	2.72679	6.92996	4.81914e-11	7.62753e-10	-	COG3648Q	uricase
MSMEG_4236	2.71356	11.9249	3.19346e-10	4.37117e-09	mraZ	COG2001S	cell division protein MraZ
MSMEG_3443	2.70628	8.28386	5.37472e-10	7.07551e-09	-	-	hypothetical protein
MSMEG_3590	2.70452	1.26823	5.02626e-06	2.89588e-05	-	COG3662S	hypothetical protein
MSMEG_1320	2.70276	2.55819	3.2959e-08	2.99371e-07	-	COG2271G	major facilitator superfamily protein
MSMEG_5153	2.69958	9.79437	3.30199e-09	3.70264e-08	-	COG4982I	hypothetical protein
MSMEG_1792	2.69879	9.89327	5.36352e-08	4.65086e-07	-	-	hypothetical protein
MSMEG_3613	2.6934	6.7247	5.09299e-08	4.45556e-07	-	COG5516R	hypothetical protein
MSMEG_4694	2.69205	7.35369	9.89823e-11	1.49779e-09	-	COG1403V	HNH endonuclease
MSMEG_3340	2.68318	1.90304	1.36095e-07	1.09336e-06	-	-	hypothetical protein
MSMEG_2050	2.67985	5.15103	3.51973e-10	4.76097e-09	nuoN	COG1007C	NADH dehydrogenase subunit N
MSMEG_3667	2.664	9.17878	1.51044e-08	1.46676e-07	-	COG2272I	para-nitrobenzyl esterase
MSMEG_5015	2.66249	6.77825	2.11819e-11	3.55701e-10	-	-	hypothetical protein
MSMEG_0981	2.65802	2.85775	7.45433e-09	7.72938e-08	-	COG2197TK	two-component system regulator
MSMEG_1787	2.65613	9.34899	1.61201e-08	1.55931e-07	-	-	RsbW protein
MSMEG_5118	2.65505	7.58526	3.27005e-10	4.44678e-09	-	COG0494LR	nudix hydrolase
MSMEG_3398	2.65011	5.43048	3.92835e-13	8.83878e-12	-	COG2814G	integral membrane transporter
MSMEG_3536	2.64853	9.15411	6.00487e-09	6.36054e-08	-	COG2814G	sugar transporter
MSMEG_1089	2.64736	1.43118	0.000197652	0.000780294	-	-	hypothetical protein
MSMEG_3523	2.64578	2.01386	8.04046e-07	5.55809e-06	-	-	hypothetical protein
MSMEG_1698	2.64476	6.95983	4.05307e-09	4.45062e-08	-	COG3180R	ammonia monooxygenase
MSMEG_4781	2.64063	2.54694	1.75849e-07	1.38052e-06	-	-	hypothetical protein
MSMEG_5361	2.64024	9.93869	9.65495e-09	9.79004e-08	-	-	hypothetical protein
MSMEG_4460	2.6347	2.9426	1.74282e-07	1.37292e-06	-	COG0028EH	acetolactate synthase
MSMEG_3896	2.63321	9.64923	4.03175e-09	4.43428e-08	-	-	hypothetical protein
MSMEG_6445	2.62903	6.32163	1.44134e-10	2.12044e-09	-	COG1387ER	hypothetical protein
MSMEG_5362	2.62471	9.85125	1.18208e-08	1.17951e-07	-	-	hypothetical protein
MSMEG_3748	2.62393	10.141	2.49367e-09	2.88553e-08	-	COG4825S	thiamin pyrophosphokinase catalytic subunit
MSMEG_1298	2.62275	6.86774	2.76005e-10	3.86239e-09	-	COG0402FR	guanine deaminase
MSMEG_3282	2.61989	5.05612	2.26165e-09	2.63923e-08	-	-	hypothetical protein
MSMEG_6456	2.61563	8.18188	7.27303e-10	9.34231e-09	-	-	hypothetical protein
MSMEG_6428	2.61307	6.94257	1.40841e-11	2.42423e-10	-	-	hypothetical protein
MSMEG_5434	2.60893	6.77959	6.49939e-09	6.85273e-08	-	-	hypothetical protein
MSMEG_1553	2.60659	8.04225	5.19416e-08	4.52681e-07	eutB	COG4303E	ethanolamine ammonia-lyase, large subunit
MSMEG_1091	2.60629	2.81213	1.02329e-05	5.51709e-05	ureE	COG2371O	urease accessory protein UreE
MSMEG_3706	2.60016	6.1104	2.7694e-13	6.35577e-12	aceA	COG2224C	isocitrate lyase
MSMEG_4382	2.5987	5.15262	1.50221e-12	3.0066e-11	-	COG1028IQR	dehydrogenase/reductase SDR family protein member 10
MSMEG_5656	2.59703	4.06062	1.65779e-09	1.97472e-08	hisD	COG0141E	histidinol dehydrogenase
MSMEG_2063	2.5946	1.62759	4.2929e-06	2.50905e-05	nuoA	COG0838C	NADH dehydrogenase subunit A
MSMEG_4219	2.59459	9.47932	3.47809e-09	3.88114e-08	-	COG1799S	hypothetical protein
MSMEG_1290	2.5945	4.38079	1.41046e-09	1.69476e-08	ilvD	COG0129EG	dihydroxy-acid dehydratase
MSMEG_1090	2.59298	5.18187	2.7458e-06	1.68944e-05	-	COG0154J	amidase
MSMEG_1763	2.59125	6.59278	3.99697e-13	8.90586e-12	-	COG1522K	leucine-responsive regulatory protein
MSMEG_3022	2.58844	12.5571	4.65252e-07	3.36123e-06	-	COG2261S	transglycosylase associated protein
MSMEG_5137	2.57873	3.31263	8.45571e-08	7.12577e-07	narI	COG2181C	respiratory nitrate reductase subunit gamma
MSMEG_5651	2.57711	5.08964	1.05756e-10	1.59329e-09	-	COG2197TK	LuxR family transcriptional regulator
MSMEG_0541	2.57349	7.09519	1.65064e-11	2.80608e-10	-	-	hypothetical protein
MSMEG_5390	2.56896	6.96594	1.06871e-09	1.31629e-08	-	COG3439S	hypothetical protein
MSMEG_4361	2.56286	7.47859	2.90512e-10	4.02449e-09	-	-	hypothetical protein
MSMEG_5375	2.55933	5.78956	1.38753e-10	2.05887e-09	-	COG2186K	GntR family transcriptional regulator
MSMEG_0586	2.55862	10.6304	9.83419e-06	5.33557e-05	-	-	STAS domain-containing protein
MSMEG_6135	2.5566	7.05023	1.50732e-10	2.21277e-09	-	-	hypothetical protein
MSMEG_1370	2.55119	3.63104	2.0554e-09	2.4108e-08	-	COG1063ER	2-deoxy-scyllo-inosamine dehydrogenase
MSMEG_5542	2.54947	11.0862	1.07503e-05	5.75549e-05	-	COG1476K	transcriptional regulator
MSMEG_2389	2.54732	11.7413	4.80669e-09	5.21988e-08	hup	COG0776L	DNA-binding protein HU
MSMEG_1411	2.52943	6.04789	1.70108e-10	2.46566e-09	-	COG0589T	universal stress protein family protein
MSMEG_1676	2.5187	7.54022	8.86155e-08	7.41334e-07	add	COG1816F	adenosine deaminase
MSMEG_0889	2.51445	6.96213	6.46647e-11	1.00728e-09	-	COG1012C	succinate-semialdehyde dehydrogenase
MSMEG_0762	2.50781	8.03932	3.21066e-07	2.41062e-06	-	COG2124Q	cytochrome P450
MSMEG_6019	2.50762	3.93253	9.46912e-09	9.62997e-08	-	COG1129G	sugar ABC transporter ATPase
MSMEG_5389	2.50694	6.47403	2.33612e-09	2.72152e-08	-	COG0019E	LysA protein
MSMEG_5138	2.50236	2.92182	3.86459e-08	3.46148e-07	narJ	COG2180C	nitrate reductase molybdenum cofactor assembly chaperone
MSMEG_5231	2.50166	5.12994	3.27454e-10	4.44678e-09	-	-	hypothetical protein
MSMEG_3132	2.49572	6.25608	3.96857e-13	8.8713e-12	-	COG1396K	DNA-binding protein
MSMEG_5511	2.4927	8.67847	8.10491e-08	6.86375e-07	-	COG4867R	von Willebrand factor A
MSMEG_4681	2.48548	8.21694	1.64417e-08	1.58262e-07	-	COG5164	hypothetical protein
MSMEG_2849	2.48281	5.04901	5.09212e-09	5.50381e-08	-	COG1733K	transcriptional regulatory protein
MSMEG_1113	2.48154	7.83577	4.28383e-07	3.11778e-06	-	COG0438M	glycosyl transferase family protein
MSMEG_6020	2.47966	4.06868	5.49035e-09	5.88801e-08	-	COG4213G	sugar ABC transporter periplasmic protein
MSMEG_6238	2.47136	7.54299	5.3558e-10	7.06412e-09	-	COG4585T	two-component system sensor kinase
MSMEG_0988	2.46157	9.81486	6.80088e-09	7.13781e-08	menA	COG1575H	1,4-dihydroxy-2-naphthoate octaprenyltransferase
MSMEG_3594	2.45888	8.71492	7.7918e-08	6.62303e-07	-	COG1251C	anthranilate dioxygenase reductase
MSMEG_3401	2.45851	2.7165	1.3633e-05	7.14878e-05	-	COG1540R	LamB/YcsF family protein
MSMEG_0435	2.45291	9.37512	0.000138386	0.000571901	-	COG1984E	allophanate hydrolase subunit 2
MSMEG_1546	2.45174	9.68695	2.32951e-08	2.17621e-07	-	COG4910Q	coenzyme B12-dependent glycerol dehydrogenase small subunit
MSMEG_5332	2.45078	2.56398	7.62373e-07	5.28062e-06	-	COG3226S	TetR family transcriptional regulator
MSMEG_3660	2.44927	6.38001	2.19452e-10	3.12175e-09	-	-	hypothetical protein
MSMEG_1292	2.44685	5.67055	2.61941e-10	3.68054e-09	-	COG1319C	FAD binding domain-containing protein
MSMEG_5140	2.44623	5.92176	2.34651e-10	3.32423e-09	-	COG5013C	nitrate reductase subunit alpha
MSMEG_3289	2.4452	11.5897	1.75413e-07	1.37868e-06	-	COG0596R	gp61 protein
MSMEG_3902	2.44156	11.8938	2.34809e-07	1.79429e-06	-	COG0464O	ATPase AAA
MSMEG_0393	2.44136	9.06575	1.36479e-08	1.34373e-07	-	COG2226H	Fmt protein
MSMEG_5180	2.43239	11.2788	1.86894e-05	9.48943e-05	-	-	hypothetical protein
MSMEG_1554	2.43234	6.37945	7.64186e-08	6.50361e-07	eutC	COG4302E	ethanolamine ammonia-lyase small subunit
MSMEG_0696	2.42952	7.25609	1.49747e-07	1.19329e-06	-	-	hypothetical protein
MSMEG_3198	2.4287	5.66402	8.96444e-08	7.49031e-07	-	COG1051F	NUDIX family hydrolase
MSMEG_1415	2.42808	2.95035	3.8662e-08	3.46148e-07	-	COG1522K	AsnC family transcriptional regulator
MSMEG_5011	2.42786	6.10859	2.88875e-09	3.28202e-08	-	-	hypothetical protein
MSMEG_4762	2.42534	4.50854	1.51367e-07	1.20203e-06	-	COG0687E	ABC transporter
MSMEG_4006	2.42443	5.91032	4.9684e-07	3.55586e-06	-	COG2508TQ	CdaR family transcriptional regulator
MSMEG_5353	2.42433	6.26828	5.99678e-07	4.23031e-06	-	COG2227H	methyltransferase
MSMEG_1547	2.42345	10.5168	5.1267e-08	4.47936e-07	-	COG4909Q	glycerol dehydratase large subunit
MSMEG_2428	2.42158	6.19053	3.77097e-10	5.07899e-09	-	COG1396K	DNA-binding protein
MSMEG_0448	2.41524	5.89808	9.19807e-08	7.65765e-07	-	COG1846K	MarR family transcriptional regulator
MSMEG_5570	2.41156	9.15158	3.71537e-06	2.20901e-05	-	COG3285L	ATP-dependent DNA ligase
MSMEG_3016	2.4075	5.71581	2.44656e-08	2.27938e-07	-	COG4196S	hypothetical protein
MSMEG_2376	2.40242	9.5116	2.60191e-06	1.61243e-05	-	-	hypothetical protein
MSMEG_3450	2.39953	7.37768	1.92762e-09	2.26866e-08	dehII	COG1011R	haloacid dehalogenase
MSMEG_5648	2.39927	6.38562	2.7924e-10	3.89972e-09	-	-	hypothetical protein
MSMEG_0901	2.39635	6.81914	1.89912e-09	2.23895e-08	-	COG3564S	hypothetical protein
MSMEG_1772	2.39331	9.60293	1.52399e-06	9.99301e-06	-	COG3369S	hypothetical protein
MSMEG_4747	2.39307	4.24349	1.04473e-09	1.2937e-08	-	-	hypothetical protein
MSMEG_5050	2.39129	6.54292	4.88988e-11	7.72174e-10	map	COG0024J	methionine aminopeptidase
MSMEG_1422	2.3894	7.67797	1.2571e-08	1.24713e-07	-	-	hypothetical protein
MSMEG_1548	2.384	8.39405	1.00622e-07	8.27696e-07	-	-	propanediol utilization: dehydratase, medium subunit
MSMEG_5568	2.38162	4.16479	2.63292e-09	3.02632e-08	-	COG4221R	clavaldehyde dehydrogenase
MSMEG_3422	2.38097	5.86021	3.252e-10	4.43366e-09	-	COG0111HE	D-isomer specific 2-hydroxyacid dehydrogenase
MSMEG_1991	2.3792	4.48673	3.35698e-08	3.04116e-07	-	COG1960I	isovaleryl-CoA dehydrogenase
MSMEG_5468	2.37722	10.1783	2.85133e-08	2.60709e-07	-	COG5271R	hypothetical protein
MSMEG_2584	2.37491	9.75441	1.10317e-07	9.02057e-07	-	COG0768M	penicillin-binding protein
MSMEG_3528	2.37045	8.50234	7.26395e-09	7.57762e-08	-	COG1376S	ErfK/YbiS/YcfS/YnhG family protein
MSMEG_0818	2.36678	5.4791	1.46578e-07	1.17212e-06	-	COG2814G	transporter major facilitator family protein
MSMEG_2806	2.36604	4.07279	3.78477e-09	4.17599e-08	-	COG4753T	two-component system response regulator
MSMEG_5574	2.36172	5.8941	1.43176e-08	1.39627e-07	-	COG1653G	substrate binding protein
MSMEG_2599	2.35874	5.79915	2.30991e-11	3.83223e-10	-	COG2186K	GntR family transcriptional regulator
MSMEG_4458	2.35314	3.53226	1.22124e-06	8.19513e-06	-	COG1457F	transmembrane transporter
MSMEG_4234	2.35235	8.3425	6.54331e-09	6.88848e-08	-	COG5178A	hypothetical protein
MSMEG_0415	2.34326	9.8712	3.87429e-08	3.46422e-07	-	COG1853R	NADH-FMN oxidoreductase
MSMEG_2959	2.33746	9.74138	1.83114e-05	9.33884e-05	gabT	COG0160E	4-aminobutyrate aminotransferase
MSMEG_5661	2.33496	7.33426	1.85837e-09	2.20193e-08	-	COG1132V	ABC transporter ATP-binding protein
MSMEG_5111	2.33357	4.77116	7.03564e-10	9.08825e-09	-	-	hypothetical protein
MSMEG_2061	2.33331	2.69626	4.20505e-07	3.06692e-06	-	COG0852C	NADH dehydrogenase subunit C
MSMEG_0984	2.32178	5.18704	4.13532e-11	6.62132e-10	-	COG4666R	trap transporter 4tm/12tm fusion protein
MSMEG_4538	2.31618	5.87859	3.19469e-09	3.60581e-08	-	COG0520E	cysteine desulfurase
MSMEG_6139	2.31102	5.40113	2.42905e-10	3.42705e-09	-	COG1309K	HTH-type transcriptional regulator
MSMEG_1361	2.30879	8.69432	1.61206e-06	1.05104e-05	-	COG0383G	alpha-mannosidase
MSMEG_3444	2.30582	8.83836	1.75295e-07	1.37868e-06	-	COG2303E	choline dehydrogenase
MSMEG_5014	2.28715	7.8959	2.84341e-08	2.60678e-07	-	COG2217P	ATPase P
MSMEG_1552	2.28351	7.96865	6.06286e-07	4.27255e-06	eat	COG0833E	ethanolamine permease
MSMEG_0963	2.27408	7.09995	4.48739e-07	3.25218e-06	-	-	hypothetical protein
MSMEG_5606	2.27246	7.01688	2.10337e-05	0.00010494	-	COG1294C	cytochrome bd-I oxidase subunit II
MSMEG_3504	2.27086	3.25903	6.11442e-07	4.30008e-06	-	-	hypothetical protein
MSMEG_4294	2.26895	9.61667	7.57299e-08	6.45297e-07	glnA	COG0174E	glutamine synthetase
MSMEG_4208	2.26758	2.13843	1.83295e-05	9.34114e-05	-	COG3333S	integral membrane protein
MSMEG_4152	2.26462	5.93922	2.122e-10	3.04374e-09	-	COG1018C	phenoxybenzoate dioxygenase subunit beta
MSMEG_3281	2.26384	6.70664	2.72467e-09	3.12136e-08	-	COG3842E	spermidine/putrescine ABC transporter ATP-binding protein
MSMEG_4038	2.26295	6.71226	1.0287e-08	1.03698e-07	-	COG1012C	vanillin dehydrogenase
MSMEG_2568	2.26295	1.8	0.000881699	0.00290186	-	COG0657I	LipW protein
MSMEG_1358	2.26288	8.39123	4.20504e-07	3.06692e-06	-	-	hypothetical protein
MSMEG_3315	2.25972	6.38299	4.88819e-09	5.30003e-08	-	-	hypothetical protein
MSMEG_4989	2.25681	5.64529	7.1091e-10	9.16595e-09	-	COG0642T	sensor histidine kinase
MSMEG_4233	2.2568	9.43898	3.72331e-08	3.3466e-07	-	COG0768M	penicillin binding protein transpeptidase domain-containing protein
MSMEG_4298	2.2544	7.99614	9.43286e-08	7.81531e-07	panB	COG0413H	3-methyl-2-oxobutanoate hydroxymethyltransferase
MSMEG_1770	2.25402	13.7235	4.4016e-05	0.000205877	-	-	hypothetical protein
MSMEG_5020	2.2522	2.72391	2.82683e-05	0.00013823	-	COG4221R	acetoin(diacetyl) reductase
MSMEG_2837	2.24964	8.19722	6.72124e-07	4.70282e-06	-	COG3383R	nitrate reductase NarB
MSMEG_5605	2.23878	8.26751	1.88209e-05	9.54916e-05	-	COG1271C	cytochrome bd ubiquinol oxidase subunit I
MSMEG_2370	2.23702	9.27063	9.56591e-08	7.90652e-07	-	COG2259S	DoxX subfamily protein
MSMEG_1182	2.23349	3.66298	8.79943e-08	7.3793e-07	hutI	COG1228Q	imidazolonepropionase
MSMEG_1220	2.23314	5.98081	1.63161e-10	2.37933e-09	-	COG0559E	ABC transporter permease
MSMEG_3163	2.22708	7.28672	2.12186e-08	2.00124e-07	-	-	gp55 protein
MSMEG_0436	2.22628	8.94563	6.93799e-05	0.00030838	-	COG2049E	allophanate hydrolase subunit 1
MSMEG_3891	2.20849	4.11593	8.51089e-09	8.74589e-08	-	COG0596R	hydrolase
MSMEG_3558	2.20847	4.46906	3.34362e-08	3.03305e-07	-	COG0412Q	carboxymethylenebutenolidase
MSMEG_1359	2.20624	7.22735	5.1548e-08	4.4982e-07	-	COG2378K	DeoR family transcriptional regulator
MSMEG_5482	2.20158	5.37521	4.9929e-08	4.38471e-07	mscL	COG1970M	large-conductance mechanosensitive channel
MSMEG_4336	2.19364	10.8704	5.87104e-07	4.14586e-06	-	-	hypothetical protein
MSMEG_1140	2.18793	5.6618	2.84397e-10	3.96371e-09	-	COG0240C	NAD(P)H-dependent glycerol-3-phosphate dehydrogenase
MSMEG_3525	2.18727	4.29137	2.77806e-09	3.17196e-08	-	COG1709K	XRE family transcriptional regulator
MSMEG_0746	2.18482	4.27786	5.61844e-07	3.97973e-06	-	COG1529C	carbon-monoxide dehydrogenase, large subunit
MSMEG_1295	2.18387	4.80255	1.53031e-06	1.00249e-05	-	COG2351R	transthyretin
MSMEG_2596	2.18258	5.39169	8.17526e-10	1.03089e-08	-	COG2071R	peptidase C26
MSMEG_1695	2.18005	8.71043	4.52776e-07	3.27454e-06	-	COG1109G	phosphoglucomutase/phosphomannomutase
MSMEG_2910	2.17947	5.19477	4.37988e-10	5.85543e-09	-	COG1802K	GntR family transcriptional regulator
MSMEG_1095	2.17863	2.05733	0.000600464	0.00208903	ureG	COG0378OK	urease accessory protein UreG
MSMEG_6241	2.16906	10.1292	3.35062e-06	2.01652e-05	-	COG0714R	ATPase AAA
MSMEG_4831	2.16453	4.73156	3.24302e-09	3.65436e-08	-	COG1309K	TetR family transcriptional regulator
MSMEG_1183	2.16097	5.11953	2.92567e-08	2.67151e-07	hutH	COG2986E	histidine ammonia-lyase
MSMEG_0934	2.15311	8.2816	6.55551e-07	4.5962e-06	-	-	hypothetical protein
MSMEG_0583	2.15022	3.86918	5.45458e-08	4.72388e-07	-	-	hypothetical protein
MSMEG_1885	2.14908	9.25632	1.76611e-06	1.13961e-05	-	COG1018C	2Fe-2S iron-sulfur cluster binding domain-containing protein
MSMEG_4568	2.14834	5.9146	7.57656e-10	9.66012e-09	-	COG1234R	ribonuclease Z
MSMEG_6018	2.1482	4.80302	4.52076e-08	4.01101e-07	-	COG4214G	xylose transporter permease XylH
MSMEG_1237	2.14783	4.09008	1.64991e-08	1.58433e-07	-	-	hypothetical protein
MSMEG_3224	2.14734	5.20985	1.3902e-08	1.36346e-07	-	-	hypothetical protein
MSMEG_5875	2.14624	7.31959	1.78642e-07	1.39926e-06	-	-	hypothetical protein
MSMEG_5181	2.14547	10.8504	0.000142593	0.000586823	-	COG5421L	IS1549, transposase
MSMEG_1596	2.14513	4.44974	1.93603e-06	1.23881e-05	-	COG1309K	transcriptional regulator
MSMEG_6267	2.13999	3.3389	5.61214e-07	3.97936e-06	-	-	thiocyanate hydrolase subunit gamma
MSMEG_4498	2.13711	9.07144	4.10011e-07	3.00311e-06	-	-	hypothetical protein
MSMEG_2112	2.13684	10.8323	7.47344e-05	0.000330685	-	COG0078E	hypothetical protein
MSMEG_2144	2.12681	7.51014	4.07182e-07	2.98557e-06	-	-	hypothetical protein
MSMEG_3255	2.12551	10.962	3.45208e-05	0.000165512	-	COG2259S	DoxX subfamily protein
MSMEG_1760	2.12452	6.74279	1.16815e-08	1.1673e-07	-	COG4221R	short-chain dehydrogenase/reductase SDR
MSMEG_6499	2.12383	5.47724	5.8439e-09	6.22837e-08	-	COG2343S	hypothetical protein
MSMEG_4357	2.11915	8.3483	1.0486e-05	5.6315e-05	-	COG1123R	ABC transporter ATP-binding protein
MSMEG_3273	2.11898	7.8888	1.5097e-06	9.91818e-06	-	COG1363G	glutamyl aminopeptidase, M42 family protein
MSMEG_3580	2.11713	10.3163	3.78975e-06	2.24354e-05	-	COG0627R	antigen 85-C
MSMEG_6354	2.11606	10.7314	1.53198e-06	1.00263e-05	-	COG0400R	serine esterase, cutinase
MSMEG_1180	2.11562	4.37244	1.61126e-07	1.27806e-06	-	COG0624E	allantoate amidohydrolase
MSMEG_2595	2.10672	7.13405	1.61724e-08	1.56167e-07	-	COG0174E	gamma-glutamylisopropylamide synthetase
MSMEG_3976	2.10594	5.65843	3.03386e-09	3.44121e-08	-	COG1309K	DNA-binding protein
MSMEG_3199	2.10274	9.49553	1.1122e-05	5.91315e-05	nadA	COG0379H	quinolinate synthetase
MSMEG_2607	2.10048	6.53139	1.73245e-06	1.12105e-05	cbiM	COG0310P	cobalamin biosynthesis protein CbiM
MSMEG_3121	2.09706	9.51681	7.09817e-07	4.93645e-06	-	COG2345K	DNA-binding protein
MSMEG_6077	2.09668	11.712	2.35112e-06	1.47696e-05	-	COG1329K	CarD family transcriptional regulator
MSMEG_2784	2.09328	7.96301	1.92249e-07	1.49226e-06	msrB	COG0229O	methionine-R-sulfoxide reductase
MSMEG_1227	2.08989	3.69015	1.39981e-06	9.25813e-06	-	COG2188K	GntR family transcriptional regulator
MSMEG_0468	2.08982	2.57888	1.89096e-06	1.21222e-05	-	COG5006R	integral membrane protein
MSMEG_1181	2.08916	4.06041	3.08743e-07	2.32571e-06	hutF	COG0402FR	N-formimino-L-glutamate deiminase
MSMEG_1788	2.08786	9.50222	3.80317e-05	0.000180461	-	-	hypothetical protein
MSMEG_0230	2.08227	6.74021	6.13836e-09	6.482e-08	-	COG1937S	hypothetical protein
MSMEG_4381	2.08199	5.71968	9.83048e-09	9.95336e-08	-	COG2421C	amidase
MSMEG_6559	2.0816	7.60622	1.48939e-07	1.18823e-06	-	-	hypothetical protein
MSMEG_4570	2.07485	7.5263	7.63449e-07	5.28276e-06	-	COG2308S	hypothetical protein
MSMEG_2802	2.07449	5.49366	3.14344e-09	3.55379e-08	-	-	hypothetical protein
MSMEG_1758	2.07416	7.60309	4.0162e-06	2.3654e-05	-	-	hypothetical protein
MSMEG_1661	2.07237	8.22204	3.32507e-07	2.49109e-06	-	COG1686M	D-alanyl-D-alanine carboxypeptidase
MSMEG_2065	2.07047	3.67639	1.21887e-06	8.18723e-06	-	COG2353S	hypothetical protein
MSMEG_5457	2.07023	4.3161	1.50917e-07	1.19984e-06	-	COG0169E	shikimate 5-dehydrogenase
MSMEG_3254	2.06521	11.3327	0.000261775	0.00100384	-	COG1714S	RDD family protein
MSMEG_3178	2.06047	11.4951	1.28166e-06	8.55892e-06	dnaE	COG0587L	DNA polymerase III subunit alpha
MSMEG_0358	2.06025	6.78712	3.7584e-08	3.37374e-07	-	COG0208F	ribonucleotide-diphosphate reductase subunit beta
MSMEG_0651	2.05619	5.85944	1.06365e-06	7.19375e-06	-	-	hypothetical protein
MSMEG_0983	2.05303	6.7019	7.19647e-08	6.16265e-07	-	COG2197TK	two-component system response regulator
MSMEG_2701	2.05269	7.02479	3.32401e-06	2.01105e-05	-	-	hypothetical protein
MSMEG_6240	2.0417	9.28537	1.10592e-05	5.88429e-05	-	COG3552R	hypothetical protein
MSMEG_2035	2.03912	9.70049	1.01956e-05	5.50562e-05	-	COG1231E	amine oxidase
MSMEG_1786	2.03675	9.38352	1.47169e-05	7.62424e-05	-	COG1366T	STAS domain-containing protein
MSMEG_1178	2.03141	5.65967	1.33244e-08	1.3143e-07	-	COG1737K	transcriptional regulator
MSMEG_1424	2.02378	10.5033	4.1544e-06	2.4343e-05	-	COG1304C	FMN-dependent dehydrogenase
MSMEG_4695	2.02121	7.84915	6.62115e-07	4.6375e-06	-	COG2346R	hypothetical protein
MSMEG_4965	2.02111	6.89766	6.19744e-08	5.34035e-07	-	-	hypothetical protein
MSMEG_4237	2.02097	10.0433	3.87318e-06	2.289e-05	-	-	transmembrane protein
MSMEG_1697	2.02063	3.79055	2.6516e-06	1.6388e-05	-	-	hypothetical protein
MSMEG_4168	2.01989	5.14121	5.07321e-09	5.49199e-08	-	COG4670I	propionate CoA-transferase
MSMEG_3437	2.01923	6.71984	2.95986e-08	2.69916e-07	-	COG0627R	esterase
MSMEG_2493	2.01771	2.69171	0.000103823	0.000443711	-	COG1167KE	aminotransferase, class I and II family protein
MSMEG_4359	2.01631	6.02823	1.61253e-08	1.55931e-07	-	-	hypothetical protein
MSMEG_0542	2.01515	6.2959	1.2366e-08	1.23035e-07	-	COG3707T	ANTAR domain-containing protein
MSMEG_4993	2.00733	9.05742	6.84334e-06	3.80892e-05	-	-	hypothetical protein
MSMEG_6444	2.00717	3.55417	1.79002e-06	1.15288e-05	-	COG4298S	hypothetical protein
MSMEG_3890	2.00528	9.34867	5.45725e-06	3.10522e-05	-	-	proteasome component
MSMEG_6580	2.00478	4.7433	2.01761e-07	1.56082e-06	-	COG1733K	transcriptional regulator family protein
MSMEG_3223	2.00366	6.4425	6.97135e-08	5.98475e-07	-	COG2314S	TM2 domain-containing protein
MSMEG_3574	2.00338	6.85992	4.65846e-08	4.11727e-07	-	COG4783R	hypothetical protein
MSMEG_2711	2.00233	2.52578	0.000402599	0.00146506	hypF	COG0068O	[NiFe] hydrogenase maturation protein HypF
MSMEG_0280	2.00073	9.1584	4.15999e-05	0.000195906	-	COG0657I	alpha/beta hydrolase
MSMEG_0357	2.00043	7.47078	6.8017e-06	3.79188e-05	-	COG2814G	transmembrane transporter
MSMEG_5012	1.99951	6.11944	6.52762e-08	5.61082e-07	-	-	trans-sialidase
MSMEG_3311	1.99797	7.42551	5.78308e-06	3.26901e-05	-	-	acyl carrier protein
MSMEG_6583	1.99579	8.63575	8.87171e-06	4.85161e-05	-	COG0627R	antigen 85-C
MSMEG_4207	1.9949	2.72852	2.94323e-05	0.000143412	-	COG0589T	universal stress protein family protein
MSMEG_4362	1.9925	6.02521	5.38445e-09	5.78345e-08	-	COG0589T	universal stress protein family protein
MSMEG_0267	1.99117	11.2745	1.34689e-05	7.0681e-05	-	COG0657I	esterase
MSMEG_5363	1.98951	7.20231	1.41385e-06	9.34199e-06	-	-	hypothetical protein
MSMEG_4567	1.98624	6.49165	9.71511e-08	8.0106e-07	-	COG1305E	hypothetical protein
MSMEG_4447	1.98502	5.50276	4.10674e-07	3.00478e-06	-	-	hypothetical protein
MSMEG_0265	1.98443	8.11607	2.04063e-05	0.000102239	-	COG1573L	uracil DNA glycosylase superfamily protein
MSMEG_5685	1.98343	8.97612	1.37591e-06	9.13517e-06	-	COG5373S	DNA-binding protein
MSMEG_1831	1.98055	10.5147	2.13277e-06	1.35337e-05	-	-	transcription factor WhiB
MSMEG_5512	1.98036	8.77778	1.49564e-05	7.71925e-05	-	COG1239H	magnesium chelatase
MSMEG_5401	1.97813	8.57605	3.55152e-05	0.000169925	-	-	hypothetical protein
MSMEG_4653	1.97686	6.81152	3.68138e-08	3.31324e-07	-	COG3622G	AP endonuclease, family protein 2 superfamily protein
MSMEG_2495	1.97646	2.53007	4.93156e-05	0.000228031	-	COG3473Q	decarboxylase
MSMEG_3383	1.97286	3.02738	2.65627e-06	1.64022e-05	-	-	hypothetical protein
MSMEG_3474	1.96872	4.05882	2.34341e-07	1.79271e-06	-	COG1266R	integral membrane protein
MSMEG_2689	1.96615	7.00454	4.94025e-06	2.85349e-05	-	-	hypothetical protein
MSMEG_6242	1.96416	10.9224	3.06761e-05	0.000148689	-	COG1454C	alcohol dehydrogenase
MSMEG_3887	1.96298	10.4157	3.34881e-06	2.01652e-05	tatA	COG1826U	twin arginine translocase A
MSMEG_1717	1.96004	6.3286	2.30095e-07	1.76218e-06	-	COG2826L	ISMsm8, transposase
MSMEG_2416	1.9599	11.086	5.815e-06	3.28166e-05	-	COG3599D	hypothetical protein
MSMEG_4990	1.95979	5.56047	1.62803e-06	1.05945e-05	-	COG0745TK	DNA-binding response regulator
MSMEG_3344	1.95785	7.82619	6.04782e-06	3.40468e-05	-	-	hypothetical protein
MSMEG_2783	1.95779	7.37451	2.09605e-07	1.61605e-06	-	-	hypothetical protein
MSMEG_1561	1.9573	6.1513	2.41118e-08	2.24946e-07	-	COG0583K	LysR family transcriptional regulator
MSMEG_4916	1.9559	10.2723	1.8032e-05	9.22364e-05	-	COG0366G	alpha-amylase
MSMEG_4744	1.95534	6.443	1.23873e-08	1.23069e-07	-	-	hypothetical protein
MSMEG_1789	1.95128	7.03784	4.9493e-05	0.000228698	-	-	hypothetical protein
MSMEG_3794	1.95121	9.50429	2.51335e-06	1.56318e-05	-	-	hypothetical protein
MSMEG_6615	1.94896	9.29158	6.50501e-05	0.000291962	-	COG2761Q	hypothetical protein
MSMEG_1410	1.94583	4.7496	7.85747e-08	6.67061e-07	fabG	COG1028IQR	3-ketoacyl-ACP reductase
MSMEG_6274	1.94381	1.61823	0.000674048	0.00229403	-	-	hypothetical protein
MSMEG_2965	1.94375	9.35436	2.50005e-06	1.55632e-05	relA	COG0317TK	GTP pyrophosphokinase
MSMEG_1790	1.94198	9.99425	0.000113585	0.00048066	-	-	hypothetical protein
MSMEG_0522	1.94083	6.06128	1.75388e-05	8.99139e-05	-	-	pp24 protein
MSMEG_0761	1.93407	7.66172	1.47574e-06	9.71363e-06	-	COG1141C	hypothetical protein
MSMEG_2675	1.93325	6.12562	1.00544e-06	6.80677e-06	-	COG2826L	ISMsm8, transposase
MSMEG_1847	1.93291	5.13567	2.22001e-05	0.00011028	-	COG0437C	4Fe-4S ferredoxin
MSMEG_4563	1.92958	8.85602	4.32044e-05	0.000202769	-	COG3153R	puromycin N-acetyltransferase
MSMEG_2205	1.92935	4.46786	9.69973e-07	6.58606e-06	-	COG1960I	acyl-CoA dehydrogenase
MSMEG_3143	1.92823	10.2662	3.08365e-06	1.87885e-05	acnA	COG1048C	aconitate hydratase 1
MSMEG_2258	1.92594	3.11678	2.09395e-06	1.33243e-05	-	COG2879S	hypothetical protein
MSMEG_6028	1.92593	2.33848	1.41511e-05	7.36994e-05	-	COG0583K	LysR family transcriptional regulator
MSMEG_2690	1.92542	10.639	3.67948e-06	2.19335e-05	-	COG1674D	DNA translocase FtsK
MSMEG_2832	1.92212	6.48088	1.04973e-07	8.60404e-07	-	-	hypothetical protein
MSMEG_5109	1.92016	3.80645	4.5153e-07	3.26896e-06	-	COG2220R	hypothetical protein
MSMEG_2721	1.91951	2.13518	0.000186532	0.000741926	hypB	COG0378OK	hydrogenase nickel incorporation protein HypB
MSMEG_2115	1.91504	10.1294	0.000639255	0.00220394	-	-	hypothetical protein
MSMEG_0582	1.9111	2.63119	2.06717e-05	0.000103358	-	COG1012C	succinate-semialdehyde dehydrogenase
MSMEG_3331	1.91107	6.68067	2.60606e-05	0.000128162	-	-	hypothetical protein
MSMEG_5405	1.90969	4.90591	7.2012e-07	4.99801e-06	-	COG0640K	ArsR family transcriptional regulator
MSMEG_3840	1.90776	3.04376	1.4209e-05	7.39449e-05	-	COG0583K	LysR family transcriptional regulator
MSMEG_5776	1.90663	8.66166	1.37842e-06	9.14296e-06	phoU	COG0704P	phosphate transporter regulatory protein PhoU
MSMEG_2557	1.90096	1.59358	0.000631177	0.00217936	-	COG1309K	TetR family transcriptional regulator
MSMEG_1569	1.89954	2.34038	0.000299967	0.00113352	-	-	hypothetical protein
MSMEG_3008	1.89729	5.61101	2.7233e-07	2.06725e-06	-	COG3284QK	sigma 54 type regulator
MSMEG_1620	1.8972	3.19177	5.03816e-06	2.90031e-05	-	-	hypothetical protein
MSMEG_5655	1.89717	2.78313	1.0888e-05	5.81566e-05	-	COG0388R	carbon-nitrogen hydrolase
MSMEG_4174	1.89274	3.06063	1.10385e-05	5.8778e-05	-	COG1414K	IclR family transcriptional regulator
MSMEG_6239	1.89151	7.91651	1.76455e-06	1.13961e-05	-	COG1454C	1,3-propanediol dehydrogenase
MSMEG_5056	1.89033	6.53559	4.73282e-08	4.17762e-07	corA	COG0598P	magnesium and cobalt transporter CorA
MSMEG_0976	1.89017	9.26972	4.64413e-05	0.000215755	-	-	hypothetical protein
MSMEG_2752	1.88884	11.5138	0.000124177	0.000520048	-	COG0568K	RNA polymerase sigma factor SigB
MSMEG_3039	1.88792	5.03378	1.42168e-07	1.13817e-06	-	COG0654HC	monooxygenase
MSMEG_5728	1.88565	6.56917	4.46626e-06	2.60374e-05	-	COG0726G	polysaccharide deacetylase
MSMEG_6236	1.88234	7.42516	1.42421e-06	9.40143e-06	-	COG2197TK	two-component system, regulatory protein
MSMEG_5917	1.8818	3.1567	3.23368e-06	1.96158e-05	-	-	hypothetical protein
MSMEG_0375	1.88069	8.08309	7.52065e-05	0.00033256	-	COG1502I	phospholipase D
MSMEG_3560	1.87776	7.43923	1.41033e-05	7.35061e-05	-	-	hypothetical protein
MSMEG_4461	1.87712	4.03195	9.45751e-07	6.44065e-06	-	COG5522S	hypothetical protein
MSMEG_1730	1.87536	4.28834	1.16871e-06	7.86567e-06	-	COG2801L	ISMsm1, transposase orfB
MSMEG_3664	1.87491	2.7406	1.44609e-05	7.50854e-05	-	COG0475P	transporter monovalent cation:proton antiporter-2 (CPA2) family protein
MSMEG_2211	1.87157	4.81308	1.66332e-07	1.31632e-06	-	COG1396K	DNA-binding protein
MSMEG_2515	1.8709	7.34666	2.20029e-06	1.38854e-05	xerC	COG4974L	site-specific tyrosine recombinase XerC
MSMEG_4574	1.86831	1.7218	0.00079933	0.00265864	-	COG1555L	DNA-binding protein
MSMEG_4636	1.86694	3.37894	6.3639e-05	0.000286002	-	-	hypothetical protein
MSMEG_0883	1.86479	6.11764	1.33615e-06	8.90549e-06	-	COG3653Q	amidohydrolase
MSMEG_0695	1.86412	8.31116	2.7592e-05	0.000135019	-	COG1159R	isoniazid inductible protein IniA
MSMEG_0684	1.86152	10.7205	0.000360552	0.00132962	-	COG1529C	aldehyde oxidase
MSMEG_5722	1.85688	10.2199	0.000168031	0.000675363	-	-	hypothetical protein
MSMEG_3330	1.85655	4.61524	6.83511e-05	0.000304594	-	-	hypothetical protein
MSMEG_6361	1.85619	6.6025	2.85083e-07	2.15692e-06	-	COG1846K	MarR family transcriptional regulator
MSMEG_0423	1.85082	5.24853	8.11642e-08	6.86506e-07	-	-	hypothetical protein
MSMEG_5577	1.85073	5.90971	4.70045e-07	3.38875e-06	-	COG0524G	fructokinase
MSMEG_0599	1.84987	6.67105	1.01239e-07	8.31779e-07	-	COG0318IQ	acyl-CoA synthetase
MSMEG_5878	1.84971	5.60119	9.42312e-08	7.81531e-07	-	-	serine esterase, cutinase
MSMEG_5438	1.84749	8.9433	1.04704e-05	5.62753e-05	ksgA	COG0030J	dimethyladenosine transferase
MSMEG_3593	1.84413	8.01274	3.05486e-05	0.000148314	-	COG1801S	hypothetical protein
MSMEG_1846	1.84081	4.19774	0.000261859	0.00100384	-	COG3301P	polysulfide reductase NrfD
MSMEG_2915	1.84051	4.38792	2.14095e-06	1.35732e-05	-	COG0642T	sensor histidine kinase
MSMEG_5567	1.84007	4.84311	9.49004e-07	6.45642e-06	-	COG1309K	TetR family transcriptional regulator
MSMEG_5474	1.83907	5.80441	1.30939e-05	6.89232e-05	-	COG0589T	universal stress protein family protein
MSMEG_1219	1.83387	5.20315	1.13485e-07	9.2576e-07	-	COG4177E	ABC transporter permease
MSMEG_2110	1.83295	7.37648	3.17761e-06	1.93097e-05	-	-	hypothetical protein
MSMEG_5955	1.83242	4.66394	3.87754e-06	2.28961e-05	-	COG3944M	protein-tyrosine kinase
MSMEG_2702	1.83136	6.15105	6.94161e-07	4.83246e-06	hypD	COG0409O	hydrogenase expression/formation protein HypD
MSMEG_2954	1.83	5.35946	5.64965e-06	3.20147e-05	-	COG1609K	LacI family transcriptional regulator
MSMEG_6501	1.8298	3.95478	0.000128907	0.000537569	-	-	hypothetical protein
MSMEG_1112	1.82923	10.5153	0.000189302	0.000751642	-	COG1048C	aconitate hydratase
MSMEG_3068	1.82818	7.15952	2.42132e-06	1.5169e-05	-	-	hypothetical protein
MSMEG_2750	1.82098	9.37247	5.44e-06	3.09796e-05	-	COG1321K	iron-dependent repressor IdeR
MSMEG_5342	1.81833	9.08193	0.000108354	0.00046136	-	-	hypothetical protein
MSMEG_1932	1.81723	8.72317	1.04294e-05	5.6099e-05	-	COG5373S	MmpS3 protein
MSMEG_3524	1.81708	3.55444	1.16045e-05	6.1554e-05	-	COG2124Q	linalool 8-monooxygenase
MSMEG_2064	1.81667	6.12739	3.88356e-07	2.86048e-06	-	COG0745TK	two-component system response regulator
MSMEG_4656	1.81582	4.65239	1.34297e-06	8.94231e-06	-	COG1129G	sugar ABC transporter ATP-binding protein
MSMEG_5799	1.8154	9.53983	5.67734e-05	0.000257839	-	COG0702MG	nucleoside-diphosphate-sugar epimerase
MSMEG_3312	1.81457	6.40325	3.30334e-06	2.00031e-05	-	COG5592S	hemerythrin HHE cation binding domain-containing protein
MSMEG_3542	1.81291	6.88053	2.10887e-05	0.000105138	-	COG3874S	hypothetical protein
MSMEG_0565	1.81173	5.55451	3.48954e-05	0.000167192	-	COG0438M	glycosyl transferase family protein
MSMEG_5509	1.80959	4.45082	5.21532e-07	3.71329e-06	-	COG2220R	hypothetical protein
MSMEG_2609	1.80463	4.48944	1.31144e-06	8.74928e-06	cbiQ	COG0619P	cobalt ABC transporter permease
MSMEG_4172	1.80461	3.50347	9.31021e-06	5.06725e-05	-	COG1879G	D-ribose-binding periplasmic protein RbsB
MSMEG_5083	1.80201	5.89944	3.88023e-07	2.86048e-06	-	-	hypothetical protein
MSMEG_3673	1.80058	9.73856	0.000338611	0.00126086	malQ	COG1640G	4-alpha-glucanotransferase
MSMEG_5019	1.79852	6.45652	9.18384e-08	7.65505e-07	-	COG3284QK	regulatory protein
MSMEG_0417	1.79621	4.98129	9.15698e-07	6.26698e-06	-	COG0479C	fumarate reductase iron-sulfur subunit
MSMEG_5936	1.7913	9.96594	0.000105916	0.000451815	-	-	hypothetical protein
MSMEG_2446	1.79057	5.00216	9.54637e-07	6.48833e-06	-	COG3651S	hypothetical protein
MSMEG_4847	1.78381	8.81344	1.93605e-05	9.77967e-05	-	COG1309K	TetR family transcriptional regulator
MSMEG_6815	1.78315	7.34483	4.07939e-06	2.39852e-05	-	-	hypothetical protein
MSMEG_4474	1.78312	8.92152	2.72505e-05	0.000133632	-	COG1960I	acyl-CoA oxidase
MSMEG_3244	1.78107	7.13654	1.39063e-06	9.20625e-06	-	COG5373S	hypothetical protein
MSMEG_0597	1.78004	6.69144	6.25692e-06	3.51091e-05	-	COG3285L	hypothetical protein
MSMEG_1318	1.77971	2.58294	0.000183224	0.000730035	-	COG0726G	polysaccharide deacetylase
MSMEG_5545	1.77875	7.35664	7.84764e-06	4.32594e-05	-	COG0266L	formamidopyrimidine-DNA glycosylase
MSMEG_5247	1.77565	9.85196	2.11354e-05	0.000105219	-	COG1875T	PhoH family protein
MSMEG_1794	1.77465	9.9458	0.000124669	0.000521228	-	COG2141C	dehydrogenase
MSMEG_5351	1.77437	5.09365	8.77332e-05	0.000382306	-	-	hypothetical protein
MSMEG_6794	1.77355	2.86657	3.375e-05	0.000162155	-	-	DNA-binding protein
MSMEG_3451	1.77349	7.13999	3.06333e-06	1.86977e-05	-	COG0300R	short-chain dehydrogenase/reductase
MSMEG_0266	1.77349	10.0448	0.000122065	0.000512135	-	COG1982E	arginine decarboxylase
MSMEG_3695	1.77316	3.20865	5.50717e-05	0.000251605	-	-	hypothetical protein
MSMEG_3551	1.77205	5.6459	2.27285e-06	1.43302e-05	-	COG2124Q	linalool 8-monooxygenase
MSMEG_4745	1.77118	8.89203	7.07446e-06	3.92804e-05	-	COG1376S	ErfK/YbiS/YcfS/YnhG family protein
MSMEG_5938	1.7711	10.0653	0.000138818	0.000573342	-	-	hypothetical protein
MSMEG_1273	1.76784	2.46032	5.79726e-05	0.00026242	-	-	hypothetical protein
MSMEG_6768	1.76692	10.1191	9.48596e-05	0.00040896	-	COG0644C	halogenase
MSMEG_3816	1.76131	8.51173	9.90311e-06	5.36873e-05	uvrB	COG0556L	excinuclease ABC subunit B
MSMEG_4457	1.76131	2.4292	0.000616256	0.00213427	-	COG1522K	AsnC family transcriptional regulator
MSMEG_4072	1.76094	5.55402	2.19017e-06	1.38342e-05	-	COG3415L	ISMsm5, transposase
MSMEG_5458	1.75707	5.48519	8.91938e-06	4.8738e-05	-	COG0664T	cyclic nucleotide-binding protein
MSMEG_4235	1.75218	9.13033	1.11682e-05	5.93313e-05	mraW	COG0275M	S-adenosyl-methyltransferase MraW
MSMEG_1019	1.75163	10.0177	6.6405e-05	0.000296882	-	COG0209F	ribonucleotide-diphosphate reductase subunit alpha
MSMEG_3373	1.75132	3.53068	4.32452e-06	2.52539e-05	-	COG2814G	major facilitator superfamily protein
MSMEG_6739	1.74869	10.206	0.000765101	0.00255591	-	-	hypothetical protein
MSMEG_2299	1.74742	10.0401	7.3514e-05	0.000325704	-	COG0209F	ribonucleotide-diphosphate reductase subunit alpha
MSMEG_1874	1.7467	10.5404	4.8739e-05	0.00022582	mtrA	COG0745TK	DNA-binding response regulator MtrA
MSMEG_4505	1.74658	8.76952	1.65074e-05	8.50065e-05	hrcA	COG1420K	heat-inducible transcription repressor
MSMEG_1586	1.74588	3.55453	2.38829e-05	0.000118297	-	COG1680V	beta-lactamase
MSMEG_3162	1.74558	6.43801	1.83589e-07	1.42988e-06	-	COG1680V	beta-lactamase
MSMEG_6616	1.7415	10.78	0.000277204	0.0010562	-	COG1063ER	S-(hydroxymethyl)glutathione dehydrogenase
MSMEG_0604	1.74007	4.27683	2.85367e-05	0.000139443	-	COG0111HE	glyoxylate reductase
MSMEG_0524	1.73945	2.62254	0.000357432	0.00132023	-	COG0300R	short chain dehydrogenase
MSMEG_4497	1.72982	9.49213	3.74269e-05	0.000177765	-	COG1702T	PhoH family protein
MSMEG_4165	1.728	5.24502	2.31637e-06	1.45779e-05	-	COG1012C	[NAD+] benzaldehyde dehydrogenase
MSMEG_6536	1.72695	3.25173	0.000235465	0.00091231	-	COG2128S	carboxymuconolactone decarboxylase
MSMEG_1867	1.72627	3.93374	4.66108e-06	2.70586e-05	-	-	transposase
MSMEG_4659	1.726	5.5764	3.24084e-06	1.96419e-05	-	COG2188K	GntR family transcriptional regulator
MSMEG_3122	1.72455	8.28541	2.04163e-05	0.000102239	sufB	COG0719O	FeS assembly protein SufB
MSMEG_2113	1.72267	7.36599	0.000561488	0.00197036	-	-	hypothetical protein
MSMEG_0574	1.72266	3.98473	1.88377e-05	9.55025e-05	-	COG1595K	ECF sigma factor RpoE1
MSMEG_5796	1.72051	8.1499	2.99634e-05	0.000145897	-	COG0354R	glycine cleavage T-protein (aminomethyl transferase)
MSMEG_2259	1.71996	8.45385	1.08385e-05	5.7937e-05	-	COG1966T	carbon starvation protein A
MSMEG_5697	1.71656	6.31856	9.74025e-06	5.28877e-05	-	COG3304S	hypothetical protein
MSMEG_6477	1.71592	8.8748	4.37715e-05	0.000205012	msrA	COG0225O	methionine sulfoxide reductase A
MSMEG_3570	1.71392	7.23562	2.81536e-06	1.72671e-05	-	COG1289S	hypothetical protein
MSMEG_6213	1.71306	11.4836	0.000537192	0.0018967	-	COG3546P	manganese containing catalase
MSMEG_6526	1.71203	5.02707	1.97355e-05	9.94722e-05	-	-	pyridoxamine 5'-phosphate oxidase
MSMEG_6731	1.71109	5.14753	0.000364945	0.00134411	-	COG1309K	transcriptional regulatory protein
MSMEG_6514	1.70992	10.3103	0.000170336	0.000682633	-	COG3281G	trehalose synthase-fused maltokinase
MSMEG_0594	1.70706	7.31492	9.49684e-05	0.000409172	-	COG1139C	iron-sulfur cluster binding protein
MSMEG_1550	1.70383	5.23855	3.36267e-06	2.02201e-05	-	-	PduH protein
MSMEG_5372	1.70259	5.17624	8.46283e-07	5.82084e-06	-	COG2205T	sensor protein KdpD
MSMEG_3685	1.70016	6.48396	0.000833834	0.00275742	-	-	hypothetical protein
MSMEG_0703	1.69998	7.2427	8.08468e-06	4.44593e-05	-	-	hypothetical protein
MSMEG_3518	1.69952	1.81555	0.000768695	0.00256667	-	-	hypothetical protein
MSMEG_2953	1.69919	5.63464	7.48775e-06	4.14081e-05	-	-	ethyl tert-butyl ether degradation EthD
MSMEG_0704	1.6973	6.66376	1.13528e-06	7.65564e-06	-	-	LpqJ protein
MSMEG_1631	1.69593	4.83272	1.82112e-06	1.17072e-05	-	-	DNA-binding protein
MSMEG_6266	1.69538	4.67804	0.000105492	0.000450287	-	-	thiocyanate hydrolase subunit beta
MSMEG_1791	1.69416	8.32152	0.00018535	0.000738078	-	-	UsfY protein
MSMEG_0206	1.69141	6.93227	6.05523e-06	3.40607e-05	-	COG1835I	acyltransferase
MSMEG_5554	1.68958	6.79972	1.68167e-06	1.09023e-05	-	COG3707T	ANTAR domain-containing protein
MSMEG_0520	1.68597	6.61518	1.95817e-05	9.87694e-05	-	-	porin
MSMEG_4918	1.68214	10.6579	0.000325753	0.00121892	glgB	COG0296G	glycogen branching protein
MSMEG_5573	1.68134	5.92306	2.72987e-05	0.000133773	-	COG1175G	sugar ABC transporter permease
MSMEG_1778	1.67957	9.04718	9.2985e-05	0.000402389	-	-	hypothetical protein
MSMEG_0566	1.67546	4.49223	0.000215045	0.000839334	-	COG0388R	aliphatic amidase
MSMEG_5699	1.67525	6.34897	2.16578e-06	1.37137e-05	-	COG1977H	ThiS family protein
MSMEG_4576	1.67309	4.52303	3.01922e-06	1.84612e-05	-	COG0330O	SpfH domain-containing protein
MSMEG_1423	1.67276	9.78056	0.000116813	0.000492201	-	COG0535R	radical SAM domain-containing protein
MSMEG_1476	1.67146	8.88721	0.000757437	0.00253399	sppA	COG0616OU	signal peptide peptidase SppA, 67K type
MSMEG_2172	1.66805	4.15764	4.5559e-06	2.65375e-05	-	COG0471P	dicarboxylate-carrier protein
MSMEG_1951	1.66516	11.0219	0.000732025	0.00246696	-	-	hypothetical protein
MSMEG_1151	1.66488	6.40284	3.78801e-06	2.24354e-05	-	COG1396K	DNA-binding protein
MSMEG_4640	1.66329	5.55438	2.72539e-06	1.67838e-05	-	-	hypothetical protein
MSMEG_1658	1.66303	9.44652	0.000234278	0.000908222	-	COG1295S	ribonuclease
MSMEG_5876	1.66047	7.78187	0.000108783	0.000462897	-	-	H-N-H endonuclease F-TflIV
MSMEG_2423	1.65964	9.57373	4.11587e-05	0.000194494	smc	COG1196D	chromosome segregation protein SMC
MSMEG_1235	1.65771	3.32107	0.000296539	0.0011218	-	COG0659P	sulfate permease
MSMEG_2036	1.6553	7.15843	0.000332482	0.0012414	-	COG0596R	alpha/beta hydrolase
MSMEG_0968	1.65037	7.71627	7.88984e-05	0.000347547	-	COG2124Q	cytochrome P450
MSMEG_1777	1.64964	10.232	0.00027572	0.00105171	-	-	UsfY protein
MSMEG_4301	1.64886	8.43991	0.000124762	0.000521228	-	COG0318IQ	fatty-acid--CoA ligase
MSMEG_3618	1.64809	8.8408	6.26381e-05	0.000281871	-	COG4982I	hypothetical protein
MSMEG_4167	1.64704	5.12856	2.77867e-06	1.70814e-05	-	COG1062C	alcohol dehydrogenase
MSMEG_1683	1.64689	9.54342	5.20486e-05	0.000239222	-	COG1457F	cytosine/purines uracil thiamine allantoin permease
MSMEG_2688	1.64354	6.02395	7.23765e-06	4.01217e-05	-	COG1359S	antibiotic biosynthesis monooxygenase domain-containing protein
MSMEG_4379	1.63795	6.20916	1.22632e-05	6.47485e-05	-	COG1335Q	isochorismatase hydrolase
MSMEG_3234	1.63631	7.69081	1.84627e-05	9.38815e-05	-	COG3247S	integral membrane protein
MSMEG_3559	1.63607	6.61151	6.28858e-05	0.000282801	-	COG1028IQR	short chain dehydrogenase
MSMEG_5271	1.63514	6.39285	6.27037e-06	3.5156e-05	-	COG0657I	esterase
MSMEG_3123	1.63474	7.41146	8.18994e-05	0.000359644	sufD	COG0719O	FeS assembly protein SufD
MSMEG_4669	1.62509	5.10531	2.74587e-05	0.000134462	fdhD	COG1526C	formate dehydrogenase accessory protein
MSMEG_4714	1.62276	3.14708	0.000806388	0.00267694	-	COG2030I	MoaC domain-containing protein
MSMEG_2916	1.62057	4.22794	1.19733e-05	6.33151e-05	-	COG0745TK	DNA-binding response regulator, PhoP family protein
MSMEG_1950	1.62013	11.2424	0.000641339	0.00221002	-	-	hypothetical protein
MSMEG_2420	1.61931	8.39972	9.16741e-05	0.000397409	-	COG5028	hypothetical protein
MSMEG_3579	1.61751	3.53026	0.000384786	0.00140833	-	COG0668M	transmembrane protein
MSMEG_3804	1.61597	5.89241	0.000143648	0.000590687	-	COG1842KT	hypothetical protein
MSMEG_2494	1.61462	2.25537	0.00036928	0.00135672	-	COG0006E	Xaa-Pro aminopeptidase
MSMEG_3421	1.6144	5.55889	9.45966e-06	5.14453e-05	-	COG2814G	inner membrane metabolite transporter YdfJ
MSMEG_5406	1.61178	9.69992	0.000100005	0.000428993	-	-	hypothetical protein
MSMEG_3279	1.60932	5.37028	3.74641e-06	2.22362e-05	-	COG1176E	polyamine ABC transporter permease
MSMEG_2490	1.60857	3.83764	4.42149e-05	0.000206404	-	COG3473Q	decarboxylase
MSMEG_4830	1.6068	3.25857	6.847e-05	0.000304926	-	-	hypothetical protein
MSMEG_5473	1.60416	6.85125	4.31686e-05	0.000202769	-	COG1113E	transporter
MSMEG_4569	1.60116	5.6875	4.0298e-05	0.000190689	-	COG2307S	hypothetical protein
MSMEG_2744	1.60093	7.55844	0.000239708	0.00092823	-	COG0384R	thymidylate synthase
MSMEG_5666	1.59999	4.82381	3.19846e-05	0.000154428	-	-	hypothetical protein
MSMEG_0268	1.5983	9.03773	0.000365584	0.0013453	-	COG2188K	GntR family transcriptional regulator
MSMEG_6301	1.59458	6.57255	1.58765e-05	8.18187e-05	ligD	COG3285L	DNA polymerase LigD polymerase subunit
MSMEG_4007	1.59354	6.04316	9.31516e-05	0.000402857	-	COG3491R	oxidoreductase, 2OG-Fe(II) oxygenase
MSMEG_6022	1.59327	1.91886	0.000909418	0.00298017	-	COG1940KG	xylose repressor, ROK-family protein transcriptional regulator
MSMEG_4804	1.58777	8.81359	0.000255775	0.000984354	-	-	hypothetical protein
MSMEG_4029	1.58504	5.8914	4.65607e-06	2.70565e-05	-	COG5516R	hypothetical protein
MSMEG_0975	1.58485	8.71395	0.00018867	0.000749565	-	COG0455D	hypothetical protein
MSMEG_0430	1.58381	8.58543	0.000854205	0.00282072	-	COG3464L	ISMsm4, transposase
MSMEG_4609	1.58378	4.20889	3.16793e-05	0.000153061	-	COG0583K	LysR family transcriptional regulator
MSMEG_1771	1.58372	11.8114	0.00066456	0.00226959	-	COG2890J	methylase
MSMEG_5504	1.58208	5.35467	4.65679e-06	2.70565e-05	-	COG0702MG	hypothetical protein
MSMEG_3441	1.58037	8.28289	5.876e-05	0.000265635	-	COG5178A	hypothetical protein
MSMEG_3752	1.57977	6.27151	1.21035e-05	6.39546e-05	-	-	hypothetical protein
MSMEG_3678	1.57934	4.88471	1.43414e-05	7.45213e-05	-	-	hypothetical protein
MSMEG_1801	1.57887	6.17236	0.000521232	0.00184508	-	-	hypothetical protein
MSMEG_0657	1.57688	3.55507	0.000154299	0.000627495	-	COG4638PR	Rieske (2Fe-2S) domain-containing protein
MSMEG_6689	1.57616	4.73186	1.05702e-05	5.66792e-05	-	COG1804C	CAIB/BAIF family protein
MSMEG_1312	1.57582	3.22206	9.02505e-05	0.000391787	-	COG5336S	hypothetical protein
MSMEG_3310	1.57482	8.41454	0.000457889	0.00164196	-	-	integral membrane protein
MSMEG_1198	1.57471	4.5012	2.09107e-05	0.000104477	-	-	hypothetical protein
MSMEG_6405	1.57151	10.0601	0.000156566	0.000635587	-	COG5164	Erp protein
MSMEG_3246	1.57093	7.27024	7.18355e-05	0.000318883	-	COG3707T	response regulator
MSMEG_6823	1.56884	7.48663	6.86935e-05	0.000305724	-	COG1028IQR	short-chain dehydrogenase/reductase SDR
MSMEG_3644	1.566	9.42638	8.34064e-05	0.000365766	-	COG0789K	MerR family transcriptional regulator
MSMEG_2966	1.56351	4.5857	0.000204193	0.000802897	-	COG2814G	major facilitator family protein transporter
MSMEG_6081	1.56008	9.00774	0.000116255	0.00049045	-	-	hypothetical protein
MSMEG_4554	1.55925	5.09091	5.10931e-06	2.92902e-05	-	-	serine/threonine protein kinase
MSMEG_5717	1.5587	7.00875	3.70498e-05	0.000176166	-	-	pyridoxamine 5'-phosphate oxidase
MSMEG_6761	1.55692	11.9214	0.000212917	0.000832916	-	COG0578C	glycerol-3-phosphate dehydrogenase
MSMEG_3179	1.55684	7.50338	5.39297e-05	0.000247208	-	-	pyridoxamine 5'-phosphate oxidase
MSMEG_3535	1.55588	5.70924	4.37394e-06	2.55208e-05	speB	COG0010E	agmatinase
MSMEG_3274	1.55536	4.14309	0.000221744	0.000863033	-	COG0789K	MerR family transcriptional regulator
MSMEG_0523	1.55459	6.83895	0.000486696	0.00173263	-	COG1396K	DNA-binding protein
MSMEG_1052	1.55192	8.33807	0.000150885	0.000615429	-	COG1115E	amino acid carrier protein
MSMEG_6660	1.54753	6.77309	0.000189788	0.000753136	-	COG1457F	permease, cytosine/purines, uracil, thiamine, allantoin family protein
MSMEG_3157	1.54586	7.62845	0.000382342	0.00140097	-	COG0398S	hypothetical protein
MSMEG_0731	1.54586	5.15101	1.09426e-05	5.8334e-05	-	COG2954S	hypothetical protein
MSMEG_3440	1.54226	9.41899	0.000452031	0.00162265	sdaA	COG1760E	L-serine ammonia-lyase
MSMEG_3869	1.5382	3.48608	0.000109491	0.000465336	-	-	hypothetical protein
MSMEG_6515	1.5382	11.1669	0.000564565	0.00197813	treS	COG0366G	trehalose synthase
MSMEG_2591	1.53689	5.74935	4.64919e-05	0.000215844	-	-	hypothetical protein
MSMEG_6687	1.53524	5.3675	1.00546e-05	5.43891e-05	-	COG1012C	aldehyde dehydrogenase
MSMEG_5189	1.53516	10.4725	0.000527324	0.00186473	-	COG0702MG	oxidoreductase
MSMEG_6656	1.53419	7.13316	5.69049e-05	0.000258266	-	-	hypothetical protein
MSMEG_5608	1.53175	2.76256	0.0007231	0.00244046	-	COG0183I	acetyl-CoA acetyltransferase
MSMEG_3918	1.53116	6.46281	5.47156e-06	3.10823e-05	-	-	hypothetical protein
MSMEG_1775	1.53041	8.80233	0.000432017	0.00155751	-	COG2124Q	cytochrome P450 monooxygenase
MSMEG_2805	1.52716	6.17243	1.34496e-05	7.06337e-05	-	COG3415L	ISMsm5, transposase
MSMEG_1933	1.51661	5.70759	0.000122573	0.000513954	-	-	hypothetical protein
MSMEG_2945	1.51621	7.47355	0.000152008	0.000619642	ruvB	COG2255L	Holliday junction DNA helicase RuvB
MSMEG_3975	1.51536	4.5541	4.53164e-05	0.000211051	-	COG2508TQ	regulatory protein
MSMEG_5032	1.51533	4.09511	8.26338e-05	0.000362609	-	COG1733K	transcriptional regulator
MSMEG_5188	1.51481	8.86605	0.000597183	0.00207972	-	-	caax amino protease
MSMEG_3915	1.51121	5.13841	1.42646e-05	7.41781e-05	-	COG1064R	NAD-dependent alcohol dehydrogenase
MSMEG_4652	1.51098	5.31127	1.51881e-05	7.83298e-05	-	COG0673R	D-oliose 4-ketoreductase
MSMEG_2332	1.50876	8.34939	0.000205838	0.00080798	-	COG1115E	amino acid carrier protein
MSMEG_6355	1.50869	8.15702	0.000346835	0.00128731	-	-	hypothetical protein
MSMEG_6814	1.50827	2.67	0.000541962	0.00191158	-	COG1846K	Fis family transcriptional regulator
MSMEG_3591	1.50625	2.6067	0.000588069	0.00205213	-	-	hypothetical protein
MSMEG_0593	1.50517	5.51246	4.40763e-05	0.000206019	-	COG1556S	hypothetical protein
MSMEG_3581	1.50428	4.84524	0.000146545	0.000600215	-	COG4221R	FabG protein
MSMEG_0602	1.50421	7.08899	0.000778893	0.00259694	-	-	hypothetical protein
MSMEG_2749	1.50309	6.94376	1.80463e-05	9.2241e-05	-	-	hypothetical protein
MSMEG_0989	1.50234	7.22049	5.3772e-05	0.000246649	-	-	hypothetical protein
MSMEG_2153	1.49578	4.65361	0.000152121	0.000619737	-	COG1309K	TetR family transcriptional regulator
MSMEG_3701	1.49329	4.19585	4.47929e-05	0.000208801	-	-	hypothetical protein
MSMEG_4290	1.49259	11.2415	0.000728378	0.00245587	glnA	COG0174E	glutamine synthetase
MSMEG_5116	1.49247	4.73324	0.00064441	0.00221936	-	COG1547S	hypothetical protein
MSMEG_6473	1.49018	6.20247	5.01049e-05	0.00023106	-	COG3315Q	tetracenomycin polyketide synthesis O-methyltransferase TcmP
MSMEG_5303	1.48956	5.45627	2.23481e-05	0.000110935	putP	COG0591ER	sodium/proline symporter
MSMEG_3517	1.4875	5.81861	4.53369e-05	0.000211051	-	COG0560E	HAD-superfamily hydrolase
MSMEG_1288	1.48586	4.46309	5.63552e-05	0.000256109	-	COG1112L	hypothetical protein
MSMEG_1017	1.48426	9.10051	0.000401957	0.0014635	-	COG0695O	glutaredoxin
MSMEG_4005	1.4834	3.80952	0.000424196	0.00153554	-	COG3386G	calcium-binding protein
MSMEG_2173	1.48278	6.89109	5.77327e-05	0.000261506	-	COG2186K	GntR family transcriptional regulator
MSMEG_0982	1.47585	2.9169	0.000307446	0.0011586	-	COG2358R	immunogenic protein
MSMEG_3355	1.47464	3.41379	0.000421097	0.00152753	-	COG0702MG	hypothetical protein
MSMEG_5770	1.47289	9.04604	0.000203857	0.000802031	-	-	hypothetical protein
MSMEG_1626	1.47268	3.82562	4.86422e-05	0.000225523	-	COG1396K	DNA-binding protein
MSMEG_4642	1.47147	4.89318	0.000128859	0.000537569	-	-	hypothetical protein
MSMEG_3154	1.4692	7.93828	0.000386029	0.00141073	-	COG1585OU	membrane protease regulatory membrane protein
MSMEG_3530	1.46872	5.31801	0.000169737	0.000680627	-	-	hypothetical protein
MSMEG_2687	1.46624	6.10692	1.88508e-05	9.55025e-05	-	COG1028IQR	3-ketoacyl-ACP reductase
MSMEG_6527	1.46556	3.90256	0.000284688	0.00108172	-	COG1309K	TetR family transcriptional regulator
MSMEG_5665	1.45977	5.44468	0.00011914	0.000501088	-	-	hypothetical protein
MSMEG_4297	1.45201	4.48619	8.81043e-05	0.000383438	-	-	acyltransferase
MSMEG_0385	1.45185	6.15532	1.47968e-05	7.65986e-05	-	COG1819GC	glycosyl transferase family protein
MSMEG_2297	1.45126	9.05425	0.000480057	0.00171253	-	COG0695O	glutaredoxin
MSMEG_5471	1.45077	7.56196	0.000281821	0.0010726	galU	COG1210M	UTP-glucose-1-phosphate uridylyltransferase
MSMEG_4024	1.44769	6.31723	1.70976e-05	8.77175e-05	-	COG1309K	TetR family transcriptional regulator
MSMEG_5686	1.4473	6.86218	7.82221e-05	0.000345009	-	-	hypothetical protein
MSMEG_0356	1.44446	6.63386	0.000820015	0.00271694	-	COG2388R	acetyltransferase
MSMEG_3406	1.44393	5.09347	4.90435e-05	0.000227078	-	COG1309K	TetR family transcriptional regulator
MSMEG_4537	1.44273	6.0054	5.62457e-05	0.000255898	-	-	major membrane protein I
MSMEG_6344	1.4427	5.50942	4.02266e-05	0.000190482	-	COG1733K	transcriptional regulator
MSMEG_5107	1.44234	2.52212	0.000967867	0.00315399	-	COG0596R	hypothetical protein
MSMEG_4370	1.44027	4.9374	4.45464e-05	0.000207793	-	COG3835KT	regulatory protein
MSMEG_3436	1.43951	5.47378	2.35065e-05	0.000116517	-	COG4185S	hypothetical protein
MSMEG_5706	1.436	9.28055	0.000550226	0.00193577	-	COG1061KL	DNA or RNA helicase of superfamily protein II
MSMEG_0916	1.43512	7.87308	0.000330045	0.00123431	-	COG1309K	TetR family transcriptional regulator
MSMEG_3113	1.43211	4.19016	9.39082e-05	0.000405365	-	COG1070G	carbohydrate kinase
MSMEG_0917	1.43152	7.06338	0.000159429	0.00064645	-	COG2733S	hypothetical protein
MSMEG_6092	1.43151	9.35245	0.00028353	0.00107791	-	-	Lsr2 protein
MSMEG_6406	1.42934	9.14795	0.000540175	0.00190626	-	COG5479M	N-acetylmuramoyl-L-alanine amidase
MSMEG_2917	1.42754	5.37986	0.000111113	0.000471066	-	-	hypothetical protein
MSMEG_5581	1.42605	6.46457	5.42011e-05	0.000248286	-	COG5522S	hypothetical protein
MSMEG_3881	1.42508	7.69755	0.000333177	0.00124332	-	COG0006E	proline dipeptidase
MSMEG_2199	1.42433	6.1778	5.96963e-05	0.000269514	-	-	hypothetical protein
MSMEG_1179	1.42366	4.80168	8.63431e-05	0.000377443	hutU	COG2987E	urocanate hydratase
MSMEG_1736	1.42223	9.68722	0.000916315	0.00300134	-	COG0578C	glycerol-3-phosphate dehydrogenase
MSMEG_3895	1.4216	9.11844	0.000621605	0.00214955	-	COG0638O	proteasome subunit beta
MSMEG_6316	1.42075	6.41435	2.56146e-05	0.000126346	-	-	lipoprotein LpqH
MSMEG_4525	1.41997	5.97617	4.32745e-05	0.00020296	-	COG0635H	coproporphyrinogen III oxidase
MSMEG_6500	1.41814	8.59967	0.000819071	0.00271643	-	-	hypothetical protein
MSMEG_0760	1.41727	7.7636	0.000211929	0.000829522	-	COG2050Q	thioesterase
MSMEG_6093	1.41392	9.36627	0.00036227	0.00133524	-	-	hypothetical protein
MSMEG_6425	1.41333	7.62308	0.000481449	0.00171661	-	COG0607P	rhodanese-like domain-containing protein
MSMEG_6686	1.41233	4.87226	6.11926e-05	0.000275547	-	COG1960I	glutaryl-CoA dehydrogenase
MSMEG_6728	1.40515	7.30711	0.000902189	0.0029593	-	-	hypothetical protein
MSMEG_2038	1.40493	9.03005	0.000666615	0.00227435	-	COG2072P	monooxygenase, flavin-binding family protein
MSMEG_2737	1.40077	6.50005	5.44454e-05	0.00024924	-	-	PPE family protein
MSMEG_6083	1.39786	10.2192	0.00060089	0.00208946	-	COG1194L	base excision DNA repair protein, HhH-GPD family protein
MSMEG_4506	1.39754	4.55565	0.00043762	0.00157667	-	-	hypothetical protein
MSMEG_5906	1.39695	3.24846	0.00088589	0.00291139	-	COG1960I	acyl-CoA dehydrogenase
MSMEG_3357	1.39383	5.9676	0.000169111	0.000678521	-	COG4341R	metal-dependent phosphohydrolase
MSMEG_0693	1.39324	4.98208	5.99534e-05	0.000270497	-	-	hypothetical protein
MSMEG_3280	1.39194	5.9467	3.52112e-05	0.000168588	-	COG0687E	polyamine-binding lipoprotein
MSMEG_0547	1.39107	5.81414	7.67896e-05	0.000339125	-	COG3415L	ISMsm5, transposase
MSMEG_3041	1.38922	6.94631	0.000179929	0.000717734	-	COG2230M	thiopurine S-methyltransferase (tpmt) superfamily protein
MSMEG_1426	1.38667	8.74784	0.000422098	0.00152955	-	COG1215M	membrane sugar transferase
MSMEG_6417	1.38548	7.32596	0.000778855	0.00259694	-	-	hypothetical protein
MSMEG_3677	1.38474	5.94331	0.000247658	0.000955785	-	COG0515RTKL	serine/threonine protein kinase
MSMEG_2025	1.38431	4.55944	0.000449231	0.00161371	-	COG1414K	IclR family protein transcriptional regulator
MSMEG_2753	1.38318	7.96343	0.000505747	0.00179673	-	-	hypothetical protein
MSMEG_6685	1.38296	5.03996	6.96903e-05	0.00030956	gabT	COG0160E	4-aminobutyrate aminotransferase
MSMEG_1289	1.38229	4.46589	8.79461e-05	0.000382991	-	-	hypothetical protein
MSMEG_1623	1.3803	3.5355	0.000315583	0.00118537	-	COG3320Q	short chain dehydrogenase
MSMEG_1832	1.37714	8.63548	0.000354524	0.00131161	-	-	hypothetical protein
MSMEG_2735	1.37705	7.77504	0.000396935	0.00144598	dapF	COG0253E	diaminopimelate epimerase
MSMEG_4346	1.37689	4.04127	0.000169113	0.000678521	-	-	hypothetical protein
MSMEG_2746	1.37621	7.90609	0.000736086	0.00247701	-	COG2047R	hypothetical protein
MSMEG_5698	1.3748	7.60836	0.000613963	0.0021274	moaA	COG2896H	molybdenum cofactor biosynthesis protein A
MSMEG_1418	1.37455	4.27878	0.000196586	0.000776531	-	COG1595K	RNA polymerase ECF-type sigma factor
MSMEG_1005	1.37433	3.01342	0.00063203	0.00218121	-	COG2226H	methyltransferase type 11
MSMEG_2754	1.37162	8.96893	0.000651541	0.00223845	-	-	hypothetical protein
MSMEG_3529	1.36939	6.48386	6.48751e-05	0.000291367	-	-	fatty acid hydroxylase
MSMEG_2334	1.36881	6.1206	9.54287e-05	0.000410898	-	-	hypothetical protein
MSMEG_3509	1.36806	3.67306	0.000449306	0.00161371	-	COG0491R	hypothetical protein
MSMEG_6468	1.36714	6.64353	0.000137634	0.000569819	-	COG0122L	hypothetical protein
MSMEG_5580	1.36552	8.46261	0.000802463	0.00266777	-	COG1273S	Ku protein
MSMEG_4347	1.36466	5.14446	9.0685e-05	0.000393425	-	-	hypothetical protein
MSMEG_4564	1.36452	4.58668	0.00047392	0.00169415	-	COG2905T	hypothetical protein
MSMEG_0165	1.36413	5.68857	8.19058e-05	0.000359644	fdhD	COG1526C	formate dehydrogenase accessory protein
MSMEG_4332	1.36309	3.12692	0.000963811	0.00314346	-	COG0578C	glycerol-3-phosphate dehydrogenase
MSMEG_4178	1.36245	3.52146	0.000350871	0.00130089	-	COG0655R	flavodoxin/nitric oxide synthase
MSMEG_5884	1.36155	6.14193	5.74307e-05	0.00026031	-	COG2084I	3-hydroxyisobutyrate dehydrogenase
MSMEG_0260	1.35815	4.7306	0.000246645	0.000952413	-	COG1396K	DNA-binding protein
MSMEG_3562	1.35779	4.71163	0.000165624	0.000668027	pcaC	COG2128S	hypothetical protein
MSMEG_2117	1.35381	5.77389	0.0002165	0.000844536	-	COG2190G	beta-glucoside-specific EII permease
MSMEG_2136	1.35228	6.38708	5.83606e-05	0.000264003	pgm	COG0033G	phosphoglucomutase
MSMEG_3882	1.34841	6.57979	0.000391655	0.00142825	-	COG0346E	glyoxalase
MSMEG_5891	1.34788	6.79123	0.000618185	0.00213879	-	COG3415L	ISMsm5, transposase
MSMEG_4481	1.34298	7.08969	0.000385848	0.00141073	-	-	hypothetical protein
MSMEG_5316	1.34039	4.49338	0.000177204	0.000708097	-	COG1126E	glutamine ABC transporter ATP-binding protein
MSMEG_2369	1.33852	7.65678	0.000644694	0.00221936	-	COG2133G	LppZ protein
MSMEG_4228	1.33566	7.98264	0.000546443	0.00192443	ftsW	COG0772D	cell division protein FtsW
MSMEG_0255	1.33171	9.14897	0.000753955	0.00252479	-	COG1274C	phosphoenolpyruvate carboxykinase
MSMEG_5235	1.33159	5.18263	0.000113065	0.000478812	-	COG4221R	short chain dehydrogenase
MSMEG_6589	1.32339	5.63415	0.000214952	0.000839334	-	COG3415L	ISMsm5, transposase
MSMEG_3714	1.32175	4.70592	0.000735298	0.00247556	-	-	hypothetical protein
MSMEG_5230	1.32141	4.79571	0.000137273	0.000568667	-	-	hypothetical protein
MSMEG_0817	1.32114	4.23098	0.000295926	0.00112009	-	COG0583K	LysR family transcriptional regulator
MSMEG_4163	1.32044	4.05784	0.000350305	0.00129949	-	COG1028IQR	3-oxoacyl-ACP reductase
MSMEG_4716	1.31352	5.37395	0.000309783	0.00116519	-	COG4770I	acetyl-/propionyl-coenzyme A carboxylase subunit alpha
MSMEG_4121	1.31238	6.96056	0.000223921	0.000870523	-	COG2186K	GntR family transcriptional regulator
MSMEG_4186	1.31007	8.14241	0.000957335	0.00312381	-	COG2047R	hypothetical protein
MSMEG_5718	1.30787	6.5149	0.000267683	0.00102389	-	COG1309K	TetR family transcriptional regulator
MSMEG_0732	1.30514	6.96905	0.000243831	0.000942603	-	COG0542O	chaperone ClpB
MSMEG_5803	1.30351	4.69478	0.000487126	0.00173326	-	-	hypothetical protein
MSMEG_2608	1.30336	4.21307	0.000750196	0.00251465	-	-	cobalt transporter CbiM
MSMEG_2489	1.30305	3.56577	0.000984213	0.00319637	-	COG1802K	GntR family transcriptional regulator
MSMEG_0184	1.30239	5.59441	0.000109962	0.000467052	-	COG0405E	transferase
MSMEG_6772	1.30191	6.0244	0.000293657	0.00111396	-	COG2021E	hypothetical protein
MSMEG_3822	1.29921	4.64024	0.000379004	0.00139022	-	COG2186K	GntR family transcriptional regulator
MSMEG_4751	1.29795	4.37904	0.000478742	0.00170961	-	-	hypothetical protein
MSMEG_4368	1.29748	4.85219	0.000659083	0.00225424	-	COG2331S	regulatory protein, FmdB family protein
MSMEG_0330	1.29439	3.9013	0.000422023	0.00152955	-	COG2197TK	LuxR family transcriptional regulator
MSMEG_0090	1.29376	6.03988	0.000293914	0.00111432	-	COG1289S	hypothetical protein
MSMEG_6581	1.28639	4.97755	0.000889281	0.00291974	-	COG0300R	short chain dehydrogenase
MSMEG_3916	1.28503	4.90808	0.00027425	0.00104668	-	-	hypothetical protein
MSMEG_2278	1.28178	5.12347	0.000259296	0.000996965	-	COG2041R	membrane-bound oxidoreductase
MSMEG_4657	1.28131	4.59738	0.000479093	0.00170998	-	COG1172G	ABC transporter
MSMEG_6736	1.28106	4.48162	0.000516476	0.00183013	-	COG1609K	LacI family transcriptional regulator
MSMEG_3627	1.28008	5.66653	0.000858794	0.00283316	ureA	COG0831E	urease subunit gamma
MSMEG_5682	1.27523	6.98251	0.000742163	0.00249137	-	-	hypothetical protein
MSMEG_1236	1.27476	3.33218	0.000862221	0.0028431	-	-	Mpr protein
MSMEG_2661	1.27411	6.10684	0.000148045	0.000605637	-	COG3187O	hypothetical protein
MSMEG_3137	1.27369	5.80175	0.000416878	0.00151382	-	COG1902C	oxidoreductase
MSMEG_1054	1.27033	5.99216	0.000201479	0.000793583	-	-	hypothetical protein
MSMEG_6914	1.26982	6.71145	0.000472341	0.00168939	-	COG3408G	hypothetical protein
MSMEG_3493	1.26875	6.78513	0.000496023	0.0017631	-	-	hypothetical protein
MSMEG_4658	1.26871	5.10544	0.000213047	0.000832951	-	COG1879G	sugar ABC transporter substrate-binding protein
MSMEG_2767	1.26519	6.98034	0.000390737	0.00142566	-	COG0596R	hypothetical protein
MSMEG_4456	1.26047	5.9251	0.000657292	0.00225035	-	COG2128S	hypothetical protein
MSMEG_5266	1.25956	6.22058	0.000115872	0.000489437	-	COG1714S	RDD family protein
MSMEG_1175	1.2538	3.85268	0.000923305	0.0030228	-	COG0640K	transcriptional regulatory protein
MSMEG_6059	1.2519	5.51583	0.000426155	0.00154101	-	-	hypothetical protein
MSMEG_5964	1.25119	5.58319	0.000657815	0.00225102	-	COG0438M	group 1 glycosyl transferase
MSMEG_2032	1.25071	6.90958	0.000562229	0.00197195	-	COG0325R	hypothetical protein
MSMEG_3505	1.24764	6.29135	0.000331246	0.00123813	-	COG0154J	6-aminohexanoate-cyclic-dimer hydrolase
MSMEG_0289	1.24534	4.67762	0.000346524	0.00128731	-	COG0657I	alpha/beta hydrolase
MSMEG_3577	1.24375	5.59232	0.000194462	0.000769465	-	COG5579S	calpastatin
MSMEG_5695	1.24266	6.6791	0.000331772	0.00123942	-	COG0435O	glutathione S-transferase
MSMEG_5737	1.24112	4.39308	0.000908278	0.00297785	-	-	hypothetical protein
MSMEG_4220	1.24032	5.74638	0.000509545	0.00180836	-	COG0325R	hypothetical protein
MSMEG_1420	1.2392	6.01247	0.000159877	0.0006475	-	COG1309K	transcriptional regulatory protein
MSMEG_5088	1.23564	6.70886	0.000601504	0.00209054	-	COG4783R	hypothetical protein
MSMEG_2257	1.22991	5.26654	0.000193966	0.000768387	-	COG2124Q	cytochrome P450-terp
MSMEG_1665	1.22704	6.47906	0.000694185	0.00235558	-	COG1012C	gamma-aminobutyraldehyde dehydrogenase
MSMEG_3168	1.22561	5.79543	0.00027004	0.00103176	-	-	phenolpthiocerol synthesis type-i polyketide synthase ppse
MSMEG_0301	1.22529	6.3061	0.000759746	0.00254048	-	COG0277C	oxidoreductase, FAD-binding
MSMEG_1213	1.22054	5.45588	0.000378996	0.00139022	-	COG2124Q	cytochrome P450 monooxygenase
MSMEG_2049	1.211	5.63185	0.000819527	0.00271663	-	COG1309K	TetR family transcriptional regulator
MSMEG_4962	1.20972	5.04931	0.000437914	0.0015769	-	COG0654HC	hypothetical protein
MSMEG_2119	1.20904	6.4189	0.000407732	0.00148217	nagA	COG1820G	N-acetylglucosamine-6-phosphate deacetylase
MSMEG_3229	1.19682	6.469	0.000427143	0.00154357	-	COG0382H	hypothetical protein
MSMEG_4477	1.19594	6.24394	0.000281353	0.00107142	-	COG0596R	hydrolase, alpha/beta hydrolase fold family protein
MSMEG_5304	1.1947	5.3569	0.000336507	0.00125371	-	COG3290T	two-component sensor kinase
MSMEG_5164	1.19253	4.15361	0.000971138	0.00316286	-	COG0604CR	zinc-binding alcohol dehydrogenase
MSMEG_0743	1.17127	6.18629	0.000430385	0.00155385	-	COG1975O	xanthine dehydrogenase
MSMEG_0752	1.16153	6.46721	0.000881727	0.00290186	fbaA	COG0191G	fructose-bisphosphate aldolase
MSMEG_3192	1.16032	5.78764	0.00074214	0.00249137	-	COG2318S	hypothetical protein
MSMEG_6025	1.15627	5.44817	0.000432077	0.00155751	-	-	hypothetical protein
MSMEG_3303	1.15539	6.3031	0.000769336	0.00256756	-	COG4188R	carboxylic ester hydrolase
MSMEG_5552	1.15399	5.40553	0.000482397	0.00171821	-	-	hypothetical protein
MSMEG_1622	1.1454	4.65429	0.000884081	0.00290683	-	COG0389L	DNA repair polymerase
MSMEG_6433	1.12905	6.28696	0.000489538	0.00174094	-	-	hypothetical protein
MSMEG_5437	1.1263	6.21484	0.000648264	0.00222831	-	COG0515RTKL	serine/threonine protein kinase
MSMEG_1225	1.12528	5.34364	0.00084952	0.0028066	-	-	hypothetical protein
MSMEG_0231	1.1165	5.76882	0.00070147	0.00237912	-	COG0011S	hypothetical protein
MSMEG_4998	1.11041	6.21868	0.00066448	0.00226959	-	COG0596R	alpha/beta hydrolase

## Sheet: PBS 3h Down
Synonym	logFC	logCPM	PValue	FDR	Gene	COG	Product
MSMEG_4750	-6.78003	0.896854	4.90253e-06	2.83408e-05	-	-	ornithine carbamoyltransferase
MSMEG_3853	-6.61175	0.690708	4.13091e-05	0.000194922	-	COG1116P	aliphatic sulfonates transport ATP-binding protein SsuB
MSMEG_2655	-5.70582	4.78962	6.02911e-17	2.62724e-15	-	-	LppU protein
MSMEG_2017	-5.60593	4.9071	1.17804e-24	1.62216e-22	-	COG3585H	MerR family transcriptional regulator
MSMEG_0532	-5.20587	4.54117	2.76704e-21	2.38138e-19	-	COG1309K	TetR family transcriptional regulator
MSMEG_0879	-5.12613	7.7377	6.68269e-24	8.36551e-22	-	-	hypothetical protein
MSMEG_5789	-5.02824	9.6068	7.82349e-23	8.41636e-21	-	COG2897P	thiosulfate sulfurtransferase
MSMEG_1443	-5.02799	7.16517	8.97061e-17	3.78912e-15	rplP	COG0197J	50S ribosomal protein L16
MSMEG_6903	-5.00552	8.41264	3.53245e-13	8.00879e-12	-	COG1695K	PadR family transcriptional regulator
MSMEG_3789	-4.99563	5.41493	2.32646e-20	1.76018e-18	-	COG2610GE	inner membrane permease YgbN
MSMEG_2654	-4.96963	8.94732	8.19445e-18	4.33991e-16	rpsO	COG0184J	30S ribosomal protein S15
MSMEG_6944	-4.95463	4.76991	3.7811e-18	2.13384e-16	-	COG0759S	hypothetical protein
MSMEG_2016	-4.92839	5.31329	9.57177e-26	1.49776e-23	modA	COG0725P	molybdate ABC transporter periplasmic molybdate-binding protein
MSMEG_2534	-4.90424	1.76314	4.22832e-08	3.77098e-07	-	COG0596R	carboxylesterase
MSMEG_0314	-4.89084	6.70437	4.75292e-27	8.25615e-25	zwf	COG0364G	glucose-6-phosphate 1-dehydrogenase
MSMEG_3058	-4.82967	6.83651	5.77445e-22	5.59959e-20	-	COG1464P	lipoprotein, nlpa family protein
MSMEG_1435	-4.70107	7.53886	4.45491e-18	2.47355e-16	rpsJ	COG0051J	30S ribosomal protein S10
MSMEG_4949	-4.69737	3.85983	1.26057e-16	5.16609e-15	-	COG2890J	HemK family modification methylase
MSMEG_1447	-4.68537	3.24231	2.04193e-09	2.39909e-08	-	COG0789K	MerR family transcriptional regulator
MSMEG_1540	-4.67678	6.68235	1.68186e-25	2.41242e-23	-	COG0513LKJ	ATP-dependent RNA helicase
MSMEG_3787	-4.66	4.77986	1.77533e-15	5.99174e-14	-	COG3653Q	D-aminoacylase
MSMEG_1524	-4.65446	8.53875	4.56739e-18	2.51572e-16	rpoA	COG0202K	DNA-directed RNA polymerase subunit alpha
MSMEG_1522	-4.6386	7.0782	1.91301e-21	1.6886e-19	rpsK	COG0100J	30S ribosomal protein S11
MSMEG_1446	-4.59429	4.42473	1.32746e-14	3.85637e-13	-	COG2816L	NTP pyrophosphohydrolase
MSMEG_5432	-4.59072	5.38434	8.58582e-15	2.58112e-13	pth	COG0193J	peptidyl-tRNA hydrolase
MSMEG_2013	-4.57427	2.80722	1.06558e-11	1.86207e-10	-	COG4221R	oxidoreductase, short chain dehydrogenase/reductase
MSMEG_1441	-4.57314	5.96099	4.42676e-17	2.03188e-15	rplV	COG0091J	50S ribosomal protein L22
MSMEG_4730	-4.57118	4.2867	7.32188e-19	4.46116e-17	-	-	hypothetical protein
MSMEG_1365	-4.56259	9.28316	4.71565e-17	2.15015e-15	rplL	COG0222J	50S ribosomal protein L7/L12
MSMEG_1364	-4.55935	8.78358	4.00178e-17	1.8743e-15	rplJ	COG0244J	50S ribosomal protein L10
MSMEG_1437	-4.55797	7.56441	3.34396e-16	1.2789e-14	rplD	COG0088J	50S ribosomal protein L4
MSMEG_4731	-4.55462	4.41827	3.1673e-20	2.27155e-18	-	COG0318IQ	acyl-CoA synthetase
MSMEG_1521	-4.55168	7.70581	2.54748e-19	1.70286e-17	rpsM	COG0099J	30S ribosomal protein S13
MSMEG_6897	-4.51161	7.33857	4.33829e-17	2.00464e-15	rpsF	COG0360J	30S ribosomal protein S6
MSMEG_1467	-4.49981	7.17522	1.35586e-17	6.86403e-16	rplE	COG0094J	50S ribosomal protein L5
MSMEG_6904	-4.48534	8.70334	1.24773e-09	1.51778e-08	-	COG1260I	myo-inositol-1-phosphate synthase
MSMEG_1525	-4.44156	8.57088	3.20818e-17	1.52333e-15	-	COG0203J	50S ribosomal protein L17
MSMEG_4527	-4.43798	8.78939	2.51643e-20	1.82375e-18	-	COG0155P	ferredoxin sulfite reductase
MSMEG_0186	-4.43419	1.35068	3.80597e-07	2.81953e-06	-	-	MmpS2 protein
MSMEG_4560	-4.4307	7.34302	1.33259e-22	1.41153e-20	-	COG0614P	periplasmic binding protein
MSMEG_2015	-4.41147	4.5206	6.64594e-19	4.08548e-17	modB	COG4149P	molybdate ABC transporter permease
MSMEG_1469	-4.40307	7.68911	7.98644e-16	2.86389e-14	rpsH	COG0096J	30S ribosomal protein S8
MSMEG_1442	-4.35553	7.89818	1.02894e-14	3.05354e-13	rpsC	COG0092J	30S ribosomal protein S3
MSMEG_4528	-4.35077	6.98894	1.35143e-21	1.24061e-19	-	COG0175EH	phosphoadenosine phosphosulfate reductase
MSMEG_0932	-4.34358	9.00872	1.11745e-20	8.84328e-19	-	COG1940KG	ROK family protein
MSMEG_4737	-4.33192	4.08341	2.05641e-13	4.84875e-12	-	COG2327S	hypothetical protein
MSMEG_1445	-4.32459	7.79042	1.65944e-14	4.68247e-13	-	COG0186J	30S ribosomal protein S17
MSMEG_0531	-4.30132	6.72984	9.42842e-24	1.13885e-21	-	COG1960I	acyl-CoA dehydrogenase
MSMEG_1444	-4.29491	5.48002	5.29925e-14	1.35633e-12	rpmC	COG0255J	50S ribosomal protein L29
MSMEG_1465	-4.27114	7.46472	1.21755e-15	4.25525e-14	rplN	COG0093J	50S ribosomal protein L14
MSMEG_4941	-4.24878	7.98868	1.69316e-21	1.51395e-19	atpE	COG0636C	F0F1 ATP synthase subunit C
MSMEG_1439	-4.24262	8.05096	6.57092e-15	2.01968e-13	rplB	COG0090J	50S ribosomal protein L2
MSMEG_1438	-4.18831	6.83119	5.49222e-16	2.01784e-14	rplW	COG0089J	50S ribosomal protein L23
MSMEG_0313	-4.18519	6.4899	1.37924e-22	1.4388e-20	edd	COG0129EG	phosphogluconate dehydratase
MSMEG_1523	-4.18503	8.031	5.27497e-17	2.37374e-15	rpsD	COG0522J	30S ribosomal protein S4
MSMEG_0453	-4.17864	2.86318	1.29328e-11	2.24287e-10	aroK	COG3265G	shikimate kinase
MSMEG_1539	-4.14896	2.84303	6.52656e-11	1.01434e-09	-	COG4842S	hypothetical protein
MSMEG_1582	-4.12861	9.1407	3.38068e-16	1.2789e-14	groES	COG0234O	co-chaperonin GroES
MSMEG_3784	-4.11641	3.89009	5.85431e-13	1.26751e-11	-	COG1414K	IclR family transcriptional regulator
MSMEG_4736	-4.11455	3.53081	1.31342e-10	1.95733e-09	-	COG2327S	hypothetical protein
MSMEG_1401	-4.10875	9.91974	7.57703e-14	1.87654e-12	tuf	COG0050J	elongation factor Tu
MSMEG_4729	-4.10777	4.5669	3.87623e-17	1.82794e-15	-	-	hypothetical protein
MSMEG_1436	-4.08127	7.10431	8.62247e-15	2.58112e-13	rplC	COG0087J	50S ribosomal protein L3
MSMEG_4733	-4.0691	4.28646	1.02871e-14	3.05354e-13	-	-	hypothetical protein
MSMEG_1440	-4.06107	6.30978	4.06528e-17	1.89118e-15	rpsS	COG0185J	30S ribosomal protein S19
MSMEG_0808	-4.05435	1.85797	1.27845e-07	1.02986e-06	-	COG3424Q	chalcone synthase Pks10
MSMEG_6436	-3.95988	3.15416	7.18669e-13	1.5178e-11	-	COG2372R	copper resistance protein CopC
MSMEG_1468	-3.95633	6.07841	1.57337e-14	4.47631e-13	rpsN	COG0199J	30S ribosomal protein S14
MSMEG_1560	-3.93377	2.58287	1.03327e-08	1.04006e-07	-	-	hypothetical protein
MSMEG_4732	-3.92501	4.16773	1.6737e-15	5.67657e-14	-	COG1216R	glycosyl transferase family protein
MSMEG_5836	-3.91121	4.38911	7.50668e-18	4.03777e-16	-	COG3233R	hypothetical protein
MSMEG_3790	-3.89852	5.04664	4.51034e-19	2.87534e-17	-	COG0566J	TrmH family RNA methyltransferase
MSMEG_1392	-3.89462	6.29312	8.81182e-12	1.55962e-10	-	COG1454C	alcohol dehydrogenase
MSMEG_1342	-3.88686	7.0373	1.04396e-17	5.44521e-16	-	COG2030I	(3R)-hydroxyacyl-ACP dehydratase subunit HadC
MSMEG_1339	-3.87964	6.38762	3.02636e-17	1.44698e-15	rpmG	COG0267J	50S ribosomal protein L33
MSMEG_6941	-3.86594	6.47709	1.48899e-17	7.42877e-16	-	COG1847R	R3H domain-containing protein
MSMEG_1557	-3.86142	7.55949	3.96563e-13	8.8713e-12	rpsI	COG0103J	30S ribosomal protein S9
MSMEG_4734	-3.86107	5.71412	2.80433e-14	7.66182e-13	-	COG5271R	hypothetical protein
MSMEG_2520	-3.82514	8.73664	2.79557e-15	9.03638e-14	tsf	COG0264J	elongation factor Ts
MSMEG_5791	-3.82461	0.770903	0.000359353	0.00132662	-	-	hypothetical protein
MSMEG_2438	-3.82369	5.48375	6.79117e-13	1.45209e-11	trmD	COG0336J	tRNA (guanine-N(1)-)-methyltransferase
MSMEG_2014	-3.81187	4.91177	5.69635e-17	2.53028e-15	-	COG1118P	molybdenum import ATP-binding protein ModC
MSMEG_6286	-3.79063	8.16444	4.98372e-19	3.11935e-17	-	COG1167KE	aspartate transaminase
MSMEG_3786	-3.77659	4.92804	2.78365e-14	7.63564e-13	-	COG3616E	D-amino acid deaminase
MSMEG_4940	-3.76777	7.70918	7.95086e-18	4.24354e-16	-	COG0711C	F0F1 ATP synthase subunit B
MSMEG_1398	-3.75829	8.11575	1.73816e-14	4.84503e-13	rpsL	COG0048J	30S ribosomal protein S12
MSMEG_5616	-3.757	7.50839	7.89216e-12	1.40771e-10	-	COG3324R	glyoxalase/bleomycin resistance protein/dioxygenase
MSMEG_3900	-3.74744	5.76191	1.49915e-14	4.28285e-13	ectB	COG0160E	diaminobutyrate--2-oxoglutarate aminotransferase
MSMEG_2436	-3.74538	4.80439	1.18801e-12	2.43437e-11	-	COG1837R	hypothetical protein
MSMEG_0554	-3.73248	0.658733	0.000581167	0.00202908	-	COG1175G	ABC transporter permease
MSMEG_5887	-3.7227	5.58205	2.25537e-16	8.97584e-15	-	-	intersectin-EH binding protein Ibp1
MSMEG_4937	-3.69594	7.57706	2.94127e-17	1.4261e-15	atpG	COG0224C	F0F1 ATP synthase subunit gamma
MSMEG_1347	-3.68582	8.07624	1.6916e-14	4.73441e-13	rplA	COG0081J	50S ribosomal protein L1
MSMEG_3791	-3.68496	7.64763	9.66616e-16	3.44827e-14	rplT	COG0292J	50S ribosomal protein L20
MSMEG_0880	-3.6751	10.1353	5.29267e-14	1.35633e-12	groEL	COG0459O	molecular chaperone GroEL
MSMEG_2475	-3.66955	3.72811	1.29847e-12	2.62169e-11	-	COG0667C	oxidoreductase YdbC
MSMEG_2657	-3.66709	7.36831	1.5338e-17	7.5973e-16	-	COG0612R	peptidase, M16 family protein
MSMEG_4512	-3.62981	3.14981	3.59493e-08	3.23967e-07	-	COG3321Q	polyketide synthase
MSMEG_4939	-3.6268	8.56103	3.40346e-16	1.28048e-14	-	COG0712C	F0F1 ATP synthase subunit delta
MSMEG_4561	-3.62365	7.26045	1.18162e-18	7.13638e-17	-	COG0614P	iron ABC transporter substrate-binding protein
MSMEG_1556	-3.60526	8.08858	2.19099e-11	3.6614e-10	rplM	COG0102J	50S ribosomal protein L13
MSMEG_6315	-3.60372	6.00394	3.848e-11	6.20456e-10	-	-	lipoprotein LpqH
MSMEG_2536	-3.60021	2.62261	6.82215e-09	7.14924e-08	-	COG1028IQR	3-oxoacyl-ACP reductase
MSMEG_2440	-3.59392	7.98354	3.01125e-15	9.68808e-14	rplS	COG0335J	50S ribosomal protein L19
MSMEG_6945	-3.59274	5.14776	2.26121e-12	4.43544e-11	rnpA	COG0594J	ribonuclease P protein component
MSMEG_1399	-3.58799	7.65292	5.82682e-14	1.46415e-12	rpsG	COG0049J	30S ribosomal protein S7
MSMEG_0624	-3.58016	3.49893	1.6346e-10	2.37933e-09	-	COG1404O	subtilase
MSMEG_4738	-3.57568	5.99658	3.1627e-16	1.21649e-14	-	-	hypothetical protein
MSMEG_3150	-3.56578	6.95431	3.28342e-18	1.88386e-16	fabG	COG1028IQR	3-oxoacyl-ACP reductase
MSMEG_0489	-3.56565	2.2721	4.81795e-06	2.79222e-05	-	COG1804C	racemase
MSMEG_1466	-3.56122	5.52463	9.76814e-12	1.71129e-10	rplX	COG0198J	50S ribosomal protein L24
MSMEG_2437	-3.55303	6.51466	6.77346e-14	1.68968e-12	rimM	COG0806J	16S rRNA-processing protein RimM
MSMEG_3770	-3.55198	6.94643	2.93559e-18	1.69845e-16	argG	COG0137E	argininosuccinate synthase
MSMEG_3151	-3.53707	7.37088	5.79731e-17	2.55862e-15	-	COG0623I	enoyl-ACP reductase
MSMEG_6495	-3.52845	0.500972	0.000901822	0.0029593	-	COG0600P	nitrate/sulfonate/bicarbonate ABC transporter inner membrane protein
MSMEG_5280	-3.49163	4.78318	4.86942e-13	1.07112e-11	-	-	cysteine dioxygenase type I
MSMEG_4509	-3.48498	3.30297	3.67908e-12	6.93986e-11	-	COG3486Q	MbtG protein
MSMEG_0549	-3.47706	4.01205	6.66298e-11	1.03321e-09	-	COG0600P	ABC transporter permease
MSMEG_5431	-3.46613	6.88066	1.2788e-13	3.11115e-12	-	COG1825J	50S ribosomal protein L25
MSMEG_3769	-3.44185	6.32098	2.58385e-19	1.71056e-17	argH	COG0165E	argininosuccinate lyase
MSMEG_2435	-3.44162	7.38555	1.38423e-12	2.77856e-11	rpsP	COG0228J	30S ribosomal protein S16
MSMEG_3785	-3.4222	5.65362	5.66752e-13	1.23484e-11	-	COG0524G	PfkB-family protein carbohydrate kinase
MSMEG_4938	-3.42019	8.93316	3.89806e-15	1.23678e-13	atpA	COG0056C	F0F1 ATP synthase subunit alpha
MSMEG_1651	-3.4091	6.58504	3.43147e-18	1.95253e-16	metX	COG2021E	homoserine O-acetyltransferase
MSMEG_0142	-3.40639	2.86571	1.51707e-09	1.81653e-08	-	-	hypothetical protein
MSMEG_0079	-3.40175	4.20505	2.34268e-12	4.5822e-11	-	-	hypothetical protein
MSMEG_3297	-3.39459	5.99213	6.59306e-17	2.83708e-15	-	COG3710K	CadC family transcriptional regulator
MSMEG_1470	-3.39191	7.81378	2.17832e-11	3.64908e-10	rplF	COG0097J	50S ribosomal protein L6
MSMEG_6942	-3.38872	6.53818	1.02839e-15	3.64973e-14	-	COG0706U	inner membrane protein translocase component YidC
MSMEG_1634	-3.3868	6.32382	3.05794e-19	2.00514e-17	-	-	forkhead-associated protein
MSMEG_5489	-3.38662	8.35085	5.28551e-12	9.78245e-11	rpmF	COG0333J	50S ribosomal protein L32
MSMEG_5196	-3.38069	7.21463	7.54895e-12	1.3535e-10	-	COG2335M	fasciclin domain-containing protein
MSMEG_3771	-3.37598	4.21957	1.58984e-14	4.50456e-13	argR	COG1438K	arginine repressor
MSMEG_3434	-3.37388	5.22424	1.38567e-16	5.61196e-15	-	COG0545O	peptidyl-prolyl cis-trans isomerase domain-containing protein
MSMEG_2374	-3.37353	9.0821	7.60661e-15	2.31732e-13	ilvC	COG0059EH	ketol-acid reductoisomerase
MSMEG_3792	-3.3681	6.12939	5.28625e-14	1.35633e-12	rpmI	COG0291J	50S ribosomal protein L35
MSMEG_5499	-3.35726	4.09508	1.67403e-08	1.60525e-07	-	-	hypothetical protein
MSMEG_0096	-3.35638	5.98095	1.54278e-18	9.23654e-17	-	COG1028IQR	peroxisomal hydratase-dehydrogenase-epimerase
MSMEG_5790	-3.33739	9.06745	2.64883e-13	6.11986e-12	-	-	SseC protein
MSMEG_4389	-3.3285	2.29726	1.34088e-05	7.04732e-05	-	COG2141C	monooxygenase, NtaA/SnaA/SoxA family protein
MSMEG_4623	-3.32297	7.54217	1.0648e-13	2.60895e-12	obgE	COG0536R	GTPase ObgE
MSMEG_3096	-3.32189	1.17207	8.53738e-05	0.000373918	-	-	hypothetical protein
MSMEG_1473	-3.32114	3.51992	2.66418e-08	2.46213e-07	rpmD	COG1841J	50S ribosomal protein L30
MSMEG_4674	-3.31775	8.07795	5.41552e-14	1.38096e-12	tig	COG0544O	trigger factor
MSMEG_2130	-3.31715	3.05336	5.33808e-07	3.79677e-06	-	COG1960I	acyl-CoA dehydrogenase
MSMEG_0452	-3.30984	4.45508	1.57186e-12	3.12782e-11	-	COG2610GE	inner membrane permease YgbN
MSMEG_6063	-3.30435	5.19561	6.74665e-17	2.88513e-15	-	COG0609P	Fe uptake system integral membrane protein
MSMEG_4735	-3.30421	4.9032	4.97742e-11	7.82409e-10	-	-	hypothetical protein
MSMEG_1652	-3.28124	7.20159	4.02161e-15	1.27013e-13	-	COG2873E	O-acetylhomoserine aminocarboxypropyltransferase
MSMEG_5748	-3.26007	2.54719	1.90907e-08	1.81797e-07	-	-	hypothetical protein
MSMEG_1472	-3.25742	8.59791	1.61501e-09	1.9271e-08	rpsE	COG0098J	30S ribosomal protein S5
MSMEG_4936	-3.25486	9.0013	6.11328e-14	1.53054e-12	atpD	COG0055C	F0F1 ATP synthase subunit beta
MSMEG_4559	-3.2357	6.94875	5.52057e-16	2.01784e-14	-	COG0609P	ABC transporter
MSMEG_5524	-3.2331	7.40822	3.55428e-12	6.72285e-11	sucD	COG0074C	succinyl-CoA synthetase subunit alpha
MSMEG_4890	-3.23242	6.37597	4.83225e-14	1.2632e-12	ahpD	COG2128S	alkylhydroperoxidase
MSMEG_5523	-3.23144	3.89095	1.5292e-11	2.61903e-10	-	COG1506E	peptidase
MSMEG_6034	-3.23132	3.54237	3.42233e-10	4.63833e-09	-	-	hypothetical protein
MSMEG_2537	-3.22794	3.74992	5.24113e-11	8.21986e-10	-	COG2271G	transporter protein
MSMEG_6649	-3.2273	5.14897	5.7181e-14	1.44209e-12	-	-	hypothetical protein
MSMEG_1031	-3.20633	4.58875	5.36006e-09	5.76626e-08	-	COG3631R	hypothetical protein
MSMEG_1650	-3.20576	6.19801	7.24055e-18	3.92529e-16	-	COG2226H	methyltransferase type 11
MSMEG_0956	-3.20083	6.09156	1.4433e-15	4.96856e-14	hemB	COG0113H	delta-aminolevulinic acid dehydratase
MSMEG_3788	-3.20076	3.43908	2.6098e-08	2.42163e-07	eda	COG0800G	2-dehydro-3-deoxyphosphogluconate aldolase
MSMEG_4740	-3.19865	4.12719	4.82955e-10	6.38224e-09	-	COG1819GC	glycosyltransferase 28
MSMEG_4728	-3.19746	5.00352	8.12754e-13	1.71126e-11	-	-	condensation domain-containing protein
MSMEG_6496	-3.19613	2.52221	3.56189e-08	3.2141e-07	-	COG1116P	nitrate/sulfonate/bicarbonate ABC transporter ATPase subunit
MSMEG_3782	-3.19203	5.12134	4.07428e-12	7.61352e-11	-	COG0251J	endoribonuclease L-PSP
MSMEG_1520	-3.19137	7.35537	3.47428e-12	6.58964e-11	rpmJ	COG0257J	50S ribosomal protein L36
MSMEG_5195	-3.18741	5.68102	3.23704e-11	5.28129e-10	-	-	hypothetical protein
MSMEG_3056	-3.18734	5.19391	1.25933e-14	3.68958e-13	-	COG1135P	ABC transporter ATP-binding protein
MSMEG_2400	-3.18488	8.38142	9.32775e-13	1.9359e-11	rpmB	COG0227J	50S ribosomal protein L28
MSMEG_3768	-3.17532	6.88085	6.00637e-16	2.17652e-14	-	COG0488R	macrolide ABC transporter ATP-binding protein
MSMEG_5525	-3.17272	7.89793	5.78574e-12	1.06226e-10	sucC	COG0045C	succinyl-CoA synthetase subunit beta
MSMEG_0145	-3.16974	2.4652	9.69442e-08	8.00313e-07	-	COG3619S	hypothetical protein
MSMEG_4625	-3.16838	6.82386	7.77262e-15	2.35747e-13	rplU	COG0261J	50S ribosomal protein L21
MSMEG_1448	-3.1597	4.42744	8.75687e-08	7.35257e-07	-	COG0659P	integral membrane transporter
MSMEG_6940	-3.1594	3.86763	1.25996e-09	1.52725e-08	gidB	COG0357M	methyltransferase GidB
MSMEG_0263	-3.15927	4.34203	1.19824e-12	2.44804e-11	-	COG1574R	amidohydrolase
MSMEG_6390	-3.15774	3.47233	7.57765e-09	7.82191e-08	-	COG2814G	transporter major facilitator family protein
MSMEG_2045	-3.1567	6.83764	1.53722e-15	5.23949e-14	-	COG2141C	monoxygenase
MSMEG_4511	-3.15046	4.89607	3.85165e-10	5.16932e-09	-	COG1020Q	linear gramicidin synthetase subunit B
MSMEG_1368	-3.14223	10.1709	6.8524e-11	1.05782e-09	rpoC	COG0086K	DNA-directed RNA polymerase subunit beta'
MSMEG_3832	-3.13162	4.32846	6.81374e-13	1.4524e-11	-	COG2072P	4-hydroxyacetophenone monooxygenase
MSMEG_0262	-3.1274	4.52446	6.66991e-13	1.4306e-11	-	COG1804C	hypothetical protein
MSMEG_4571	-3.12728	8.54111	3.02801e-10	4.16124e-09	rpsT	COG0268J	30S ribosomal protein S20
MSMEG_4086	-3.12646	3.24219	3.55291e-09	3.94545e-08	ssuD	COG2141C	nitrilotriacetate monooxygenase component A
MSMEG_0615	-3.12503	3.97941	4.40124e-12	8.18987e-11	-	COG0464O	ATPase AAA
MSMEG_1485	-3.10311	6.54114	5.53918e-16	2.01784e-14	map	COG0024J	methionine aminopeptidase
MSMEG_5046	-3.10121	5.30253	5.00231e-14	1.29966e-12	-	COG2814G	drug transporter
MSMEG_0551	-3.09124	4.60555	3.32238e-09	3.7189e-08	-	COG1116P	nitrate/sulfonate/bicarbonate ABC transporter ATPase
MSMEG_6754	-3.09119	6.3058	3.66009e-11	5.92934e-10	-	COG2030I	MaoC like domain-containing protein
MSMEG_4396	-3.08628	6.22562	3.1034e-15	9.93811e-14	-	COG1335Q	isochorismatase hydrolase
MSMEG_6159	-3.08582	11.4447	2.68033e-12	5.16921e-11	-	COG1278K	hypothetical protein
MSMEG_0312	-3.08476	5.2269	1.06259e-14	3.12759e-13	eda	COG0800G	2-dehydro-3-deoxyphosphogluconate aldolase
MSMEG_1007	-3.0808	5.46489	2.84388e-16	1.10622e-14	-	COG0730R	transporter
MSMEG_0628	-3.07598	5.40337	8.08128e-15	2.44033e-13	-	COG2159R	amidohydrolase
MSMEG_6744	-3.07498	2.78235	1.39499e-08	1.36622e-07	-	-	oxidoreductase FAD/NAD
MSMEG_6763	-3.07363	4.43139	5.47891e-12	1.00999e-10	-	COG0596R	oxidoreductase
MSMEG_3628	-3.06755	6.0583	1.34825e-15	4.66468e-14	-	COG2050Q	ComA operon protein 2
MSMEG_1027	-3.05553	5.07032	6.56576e-15	2.01968e-13	-	COG2141C	hypothetical protein
MSMEG_3930	-3.04859	3.13215	1.37612e-08	1.35158e-07	-	COG0543HC	[NiFe] hydrogenase subunit gamma
MSMEG_6367	-3.0376	5.79423	3.02141e-16	1.16867e-14	-	COG1216R	glycosyl transferase family protein
MSMEG_4891	-3.02967	6.58861	6.54754e-13	1.40874e-11	-	COG0450O	alkylhydroperoxidase
MSMEG_4518	-3.02733	1.79452	0.000954672	0.0031166	-	-	hypothetical protein
MSMEG_5134	-3.02328	2.93745	9.39563e-07	6.41119e-06	-	-	hypothetical protein
MSMEG_2129	-3.00541	1.7239	6.76482e-05	0.000302048	-	-	hypothetical protein
MSMEG_1341	-3.00229	6.28467	1.78488e-12	3.54147e-11	-	COG2030I	(3R)-hydroxyacyl-ACP dehydratase subunit HadB
MSMEG_6391	-2.99653	8.11176	2.77115e-09	3.16933e-08	-	COG4799I	propionyl-CoA carboxylase subunit beta
MSMEG_2977	-2.99122	3.35611	9.55931e-10	1.19016e-08	-	-	hypothetical protein
MSMEG_1583	-2.98881	7.84798	2.37242e-09	2.75914e-08	groEL	COG0459O	molecular chaperone GroEL
MSMEG_0622	-2.98783	3.44348	9.54213e-08	7.89634e-07	-	-	DNA-binding protein
MSMEG_5208	-2.97538	2.05072	9.11274e-06	4.97551e-05	-	-	hypothetical protein
MSMEG_6307	-2.97315	5.98055	3.58495e-11	5.82131e-10	-	COG0765E	glutamine-binding periplasmic protein/glutamine transporter permease
MSMEG_0621	-2.96622	1.33527	0.000301684	0.00113938	-	COG4842S	low molecular weight protein antigen 7
MSMEG_6384	-2.91077	6.34733	5.68864e-13	1.23553e-11	katG	COG0376P	catalase/peroxidase HPI
MSMEG_1999	-2.90976	8.17542	6.26486e-10	8.13841e-09	-	-	hypothetical protein
MSMEG_0158	-2.90768	4.62822	1.3337e-10	1.98327e-09	-	COG1804C	formyl-coenzyme A transferase
MSMEG_4627	-2.90171	7.58252	2.99693e-10	4.13504e-09	ndk	COG0105F	nucleoside diphosphate kinase
MSMEG_0724	-2.90068	3.18972	1.71515e-09	2.03952e-08	-	-	IS1137, transposase orfA
MSMEG_2219	-2.89572	3.66369	9.4785e-10	1.18438e-08	-	COG1024I	enoyl-CoA hydratase/isomerase
MSMEG_4647	-2.89528	6.21464	2.90745e-13	6.62841e-12	-	COG0524G	carbohydrate kinase PfkB
MSMEG_3899	-2.89516	4.11889	1.9827e-08	1.88548e-07	ectC	-	L-ectoine synthase
MSMEG_2631	-2.88566	5.20406	3.97779e-14	1.06151e-12	-	COG0534V	MATE efflux family protein
MSMEG_5418	-2.88198	5.26999	3.18203e-08	2.89792e-07	-	COG0672P	iron permease
MSMEG_0264	-2.85603	4.03329	2.93664e-11	4.82549e-10	-	COG2814G	transmembrane transporter
MSMEG_0143	-2.85093	4.11883	3.10281e-10	4.25555e-09	-	-	mce associated membrane protein
MSMEG_1346	-2.8505	7.8017	4.4785e-10	5.96412e-09	rplK	COG0080J	50S ribosomal protein L11
MSMEG_2311	-2.84281	4.6444	1.82761e-07	1.42504e-06	-	COG3631R	hypothetical protein
MSMEG_0014	-2.84251	2.83113	1.14074e-05	6.05551e-05	-	COG0223J	Formyl transferase
MSMEG_2535	-2.84211	1.93193	4.96205e-05	0.000229133	-	COG1028IQR	dehydrogenase/reductase SDR family protein member 10
MSMEG_2307	-2.84079	5.1101	1.42843e-13	3.45079e-12	-	COG2141C	hypothetical protein
MSMEG_5920	-2.8376	3.81941	2.1922e-10	3.12175e-09	-	COG2141C	FMN-dependent monooxygenase
MSMEG_6309	-2.83407	4.96772	8.52941e-10	1.07162e-08	-	COG1126E	ABC transporter ATP-binding protein
MSMEG_6497	-2.83191	3.7613	5.49143e-10	7.18793e-09	-	-	hypothetical protein
MSMEG_4935	-2.82347	7.11108	1.22537e-12	2.4887e-11	atpC	COG0355C	F0F1 ATP synthase subunit epsilon
MSMEG_3035	-2.82126	6.26769	7.3359e-12	1.32219e-10	efp	COG0231J	elongation factor P
MSMEG_3936	-2.82064	3.21181	5.45903e-07	3.87879e-06	-	COG0589T	universal stress protein family protein
MSMEG_6386	-2.8167	6.19968	4.11357e-14	1.08931e-12	-	COG4984S	membrane protein
MSMEG_2519	-2.81555	9.17686	1.37784e-09	1.65847e-08	rpsB	COG0052J	30S ribosomal protein S2
MSMEG_1471	-2.81419	7.1082	1.07833e-08	1.08384e-07	rplR	COG0256J	50S ribosomal protein L18
MSMEG_3298	-2.81095	3.23508	1.24905e-07	1.00936e-06	-	COG3558S	response regulator receiver domain-containing protein
MSMEG_1159	-2.80867	1.2187	0.000978653	0.00318131	-	COG0715P	ABC transporter
MSMEG_4950	-2.79796	6.0613	4.4139e-14	1.16436e-12	prfA	COG0216J	peptide chain release factor 1
MSMEG_6464	-2.79734	3.44077	2.21429e-08	2.0742e-07	-	COG2050Q	hypothetical protein
MSMEG_6895	-2.79275	6.54144	1.06574e-09	1.31498e-08	rpsR	COG0238J	30S ribosomal protein S18
MSMEG_4942	-2.79075	7.04372	5.39485e-13	1.17916e-11	atpB	COG0356C	F0F1 ATP synthase subunit A
MSMEG_3117	-2.78504	5.66637	1.59608e-13	3.81563e-12	-	COG1612O	cytochrome aa3 controlling protein
MSMEG_4083	-2.77908	5.1905	1.51935e-12	3.03209e-11	-	COG2141C	monooxygenase
MSMEG_2005	-2.76573	1.59133	5.46786e-05	0.000250141	-	COG1082G	sugar phosphate isomerase/epimerase
MSMEG_5252	-2.75127	6.3776	1.38146e-14	3.97965e-13	coaA	COG1072H	pantothenate kinase
MSMEG_3057	-2.74873	4.15267	1.86132e-09	2.20193e-08	-	COG2011P	metal ABC transporter permease
MSMEG_5548	-2.74747	4.25194	5.05444e-08	4.42746e-07	cobF	COG2243H	precorrin 6A synthase
MSMEG_4160	-2.74663	3.8865	8.09401e-10	1.02252e-08	-	-	hypothetical protein
MSMEG_0824	-2.74069	5.56564	2.8817e-10	4.0001e-09	-	COG3571R	hypothetical protein
MSMEG_2880	-2.73876	1.82288	7.41091e-05	0.000328129	-	COG1024I	enoyl-CoA hydratase
MSMEG_1474	-2.73768	8.40127	1.47123e-07	1.17511e-06	rplO	COG0200J	50S ribosomal protein L15
MSMEG_2630	-2.73271	6.367	1.90046e-14	5.27609e-13	-	COG0618R	DHH family protein
MSMEG_1340	-2.73209	6.70062	4.40708e-10	5.88037e-09	-	COG2030I	(3R)-hydroxyacyl-ACP dehydratase subunit HadA
MSMEG_5209	-2.72942	5.65767	1.30972e-12	2.63667e-11	-	COG0596R	alpha/beta hydrolase
MSMEG_2629	-2.72925	7.16217	1.22277e-12	2.4887e-11	rbfA	COG0858J	ribosome-binding factor A
MSMEG_2650	-2.72825	4.6981	3.05651e-11	5.01049e-10	-	COG1960I	acyl-CoA dehydrogenase
MSMEG_5788	-2.722	6.53999	1.14039e-12	2.34375e-11	-	-	integral membrane protein
MSMEG_6208	-2.71869	6.14638	1.3453e-11	2.32723e-10	-	COG1946I	palmitoyl-CoA hydrolase
MSMEG_5633	-2.71838	5.54412	8.30821e-13	1.74396e-11	-	COG0318IQ	feruloyl-CoA synthetase
MSMEG_0623	-2.71837	3.55189	1.32484e-08	1.30869e-07	snm	-	secretion protein Snm4
MSMEG_1483	-2.71515	8.42519	8.42182e-11	1.28568e-09	secY	COG0201U	preprotein translocase subunit SecY
MSMEG_3812	-2.70761	3.87259	7.54558e-08	6.43758e-07	-	COG1946I	acyl-CoA thioesterase
MSMEG_4849	-2.6997	3.56005	9.51487e-10	1.18677e-08	-	COG1028IQR	carveol dehydrogenase
MSMEG_3507	-2.67873	7.01134	1.62222e-11	2.7646e-10	-	COG3588G	fructose-1,6-bisphosphate aldolase
MSMEG_3774	-2.67547	4.97997	6.78519e-11	1.0498e-09	argB	COG0548E	acetylglutamate kinase
MSMEG_1519	-2.67386	9.06654	2.74539e-08	2.52363e-07	infA	COG0361J	translation initiation factor IF-1
MSMEG_3169	-2.6693	7.08375	2.39378e-12	4.64259e-11	ileS	COG0060J	isoleucyl-tRNA synthetase
MSMEG_0036	-2.66894	1.11266	0.000782463	0.00260758	-	-	hypothetical protein
MSMEG_6427	-2.66496	10.541	3.77697e-10	5.07899e-09	-	COG0605P	[Mn] superoxide dismutase
MSMEG_2074	-2.66296	3.85673	7.40394e-09	7.70032e-08	-	COG1506E	hypothetical protein
MSMEG_2079	-2.65562	8.20185	9.07489e-10	1.13601e-08	-	COG0604CR	alcohol dehydrogenase
MSMEG_0359	-2.64249	7.20355	8.4016e-12	1.4947e-10	-	COG4587R	hypothetical protein
MSMEG_3036	-2.63249	6.39857	9.33506e-13	1.9359e-11	nusB	COG0781K	transcription antitermination protein NusB
MSMEG_6062	-2.62795	4.48598	5.48327e-10	7.18793e-09	-	COG1120PH	Fe uptake system permease
MSMEG_1393	-2.62096	5.55919	4.64864e-09	5.06422e-08	-	-	hypothetical protein
MSMEG_2676	-2.60871	2.21345	6.30022e-06	3.52946e-05	-	-	IS1137, transposase orfA
MSMEG_6946	-2.60368	6.2895	2.07353e-10	2.98043e-09	rpmH	-	50S ribosomal protein L34
MSMEG_4267	-2.60061	7.08687	6.24489e-12	1.14048e-10	-	-	cytochrome C oxidase polypeptide 4
MSMEG_0550	-2.59942	4.66609	1.18223e-07	9.62132e-07	-	COG0715P	sulfonate binding protein
MSMEG_0021	-2.59804	2.53862	8.15054e-07	5.62853e-06	panD	COG0853H	aspartate alpha-decarboxylase
MSMEG_4589	-2.59804	2.5001	6.88099e-06	3.82679e-05	-	COG0607P	fused rhodanese/cystathionine beta-lyase
MSMEG_1858	-2.59364	1.06648	0.000882766	0.00290389	-	COG1484L	transposition helper protein
MSMEG_0957	-2.58908	3.45544	5.98865e-09	6.36054e-08	-	-	hypothetical protein
MSMEG_6894	-2.58608	7.9009	5.77974e-08	4.99291e-07	rplI	COG0359J	50S ribosomal protein L9
MSMEG_1348	-2.58514	3.3139	3.52875e-07	2.62653e-06	-	COG4941K	RNA polymerase ECF-subfamily protein sigma factor
MSMEG_0216	-2.5847	8.37257	3.85497e-07	2.85085e-06	-	COG1028IQR	3-hydroxyacyl-CoA dehydrogenase
MSMEG_5928	-2.58349	2.9106	1.21938e-07	9.87695e-07	-	COG1285S	hypothetical protein
MSMEG_0077	-2.58348	4.37273	7.44098e-09	7.72717e-08	-	-	hypothetical protein
MSMEG_5420	-2.58056	5.19135	2.46721e-07	1.88114e-06	-	COG2837P	Tat-translocated enzyme
MSMEG_0114	-2.58	3.76124	1.54468e-06	1.00998e-05	-	COG4521P	extracellular solute-binding protein
MSMEG_3945	-2.57554	6.53575	4.07072e-07	2.98557e-06	-	COG0589T	universal stress protein family protein
MSMEG_4739	-2.57455	5.72866	1.62848e-10	2.37933e-09	-	COG4122R	hypothetical protein
MSMEG_5674	-2.57404	5.35222	4.41363e-11	7.00181e-10	-	COG2814G	membrane transporter
MSMEG_1811	-2.57023	6.29302	1.24984e-06	8.37894e-06	maf	COG0424D	Maf-like protein
MSMEG_0006	-2.56932	8.46906	1.72206e-10	2.49084e-09	gyrA	COG0188L	DNA gyrase subunit A
MSMEG_5273	-2.56871	8.52521	1.54944e-10	2.26977e-09	-	COG0183I	acetyl-CoA acetyltransferase
MSMEG_4624	-2.56767	7.09202	1.42153e-10	2.10027e-09	rpmA	COG0211J	50S ribosomal protein L27
MSMEG_2352	-2.56636	8.24886	1.42538e-10	2.10145e-09	etfA	COG2025C	electron transfer flavoprotein subunit alpha
MSMEG_1484	-2.56507	6.37136	2.52281e-12	4.87908e-11	adk	COG0563F	adenylate kinase
MSMEG_3940	-2.565	5.21713	7.38028e-06	4.08466e-05	-	COG0589T	universal stress protein family protein
MSMEG_6114	-2.56438	7.53227	7.98152e-10	1.01202e-08	ppa	COG0221C	inorganic pyrophosphatase
MSMEG_3055	-2.56415	8.06555	3.24197e-10	4.42876e-09	metK	COG0192H	S-adenosylmethionine synthetase
MSMEG_3359	-2.56351	5.29924	4.75172e-10	6.29146e-09	-	COG1942R	cis-3-chloroacrylic acid dehalogenase
MSMEG_1212	-2.55707	2.17474	3.34012e-05	0.000160704	-	-	hypothetical protein
MSMEG_4344	-2.55434	3.26313	1.18613e-07	9.64172e-07	-	COG0654HC	monooxygenase
MSMEG_0011	-2.55434	3.24753	5.03503e-07	3.59284e-06	-	COG2375P	hypothetical protein
MSMEG_2474	-2.54962	2.34973	5.57245e-06	3.16032e-05	-	COG5153UI	cutinase Cut3
MSMEG_3872	-2.54691	5.28335	1.40902e-10	2.08626e-09	cobH	COG2082H	precorrin-8X methylmutase
MSMEG_1247	-2.54632	6.10026	6.14394e-12	1.12503e-10	-	-	hypothetical protein
MSMEG_3215	-2.54536	6.1896	6.40698e-13	1.38282e-11	-	COG1119P	molybdenum ABC transporter ATPase
MSMEG_2538	-2.54376	2.47364	2.59568e-06	1.61002e-05	-	COG1846K	MarR family transcriptional regulator
MSMEG_2287	-2.53865	5.64077	8.6597e-12	1.53665e-10	-	COG0730R	transporter
MSMEG_3898	-2.53822	5.3061	3.51061e-09	3.91109e-08	thpD	COG5285Q	ectoine hydroxylase
MSMEG_0078	-2.53616	4.5041	2.24448e-09	2.62781e-08	-	-	hypothetical protein
MSMEG_6570	-2.53408	2.32701	3.70821e-06	2.20665e-05	-	COG3182S	integral membrane protein
MSMEG_4087	-2.53295	5.00245	1.98894e-08	1.88881e-07	-	COG2211G	major facilitator superfamily protein
MSMEG_1433	-2.52481	7.64094	1.19232e-08	1.188e-07	-	COG2050Q	thioesterase
MSMEG_1541	-2.52369	2.75254	2.04774e-06	1.30543e-05	-	-	hypothetical protein
MSMEG_6387	-2.52228	7.54099	1.21739e-09	1.4835e-08	-	-	arabinosyltransferase A
MSMEG_3161	-2.52215	3.92146	2.8083e-09	3.20119e-08	-	-	hypothetical protein
MSMEG_3599	-2.52173	4.56728	1.31135e-09	1.58397e-08	-	COG1879G	LacI family transcriptional regulator
MSMEG_6420	-2.51228	3.87675	2.05559e-08	1.94405e-07	-	COG1266R	abortive infection protein
MSMEG_1912	-2.51106	4.03853	1.26012e-06	8.43139e-06	-	COG4829Q	muconolactone delta-isomerase 1
MSMEG_0315	-2.50594	5.96725	2.37651e-12	4.62212e-11	-	-	transmembrane protein
MSMEG_1911	-2.5028	5.08839	2.65787e-05	0.000130617	catA	COG3485Q	catechol 1,2-dioxygenase
MSMEG_5429	-2.50182	3.99059	3.92906e-09	4.32825e-08	-	-	LpqT protein
MSMEG_4274	-2.50131	4.83675	4.24906e-11	6.77193e-10	cobU	COG2087H	cobinamide kinase / cobinamide phosphate guanyltransferase
MSMEG_0409	-2.5003	7.36966	4.75245e-09	5.16914e-08	-	-	condensation domain-containing protein
MSMEG_4268	-2.49478	8.93049	1.12672e-09	1.38279e-08	-	COG1622C	cytochrome C oxidase subunit 2
MSMEG_0617	-2.4865	4.37936	5.04094e-07	3.59284e-06	-	COG1674D	ftsk/SpoIIIE family protein
MSMEG_6762	-2.48382	5.91662	3.52409e-09	3.91976e-08	-	COG1777K	transcriptional regulator
MSMEG_2895	-2.47211	3.84364	1.27676e-08	1.263e-07	-	COG0300R	short chain oxidoreductase
MSMEG_3732	-2.47137	3.00747	5.48194e-07	3.89105e-06	-	-	hypothetical protein
MSMEG_5211	-2.4702	7.19982	2.42065e-10	3.42222e-09	-	COG0160E	hypothetical protein
MSMEG_5671	-2.46137	6.20773	7.69802e-12	1.37665e-10	-	COG2606S	prolyl-tRNA synthetase
MSMEG_0619	-2.45664	3.39276	3.8846e-07	2.86048e-06	-	COG5651N	PPE family protein
MSMEG_4085	-2.44918	4.60942	2.5844e-09	2.9765e-08	-	COG2141C	nitrilotriacetate monooxygenase component A
MSMEG_0217	-2.44608	4.2302	1.37396e-07	1.10248e-06	-	COG1062C	alcohol dehydrogenase
MSMEG_6413	-2.445	5.82553	3.01744e-10	4.15501e-09	serS	COG0172J	seryl-tRNA synthetase
MSMEG_6896	-2.44307	7.54621	2.23592e-07	1.7162e-06	-	COG0629L	single-stranded DNA-binding protein
MSMEG_6383	-2.44298	4.11677	8.01713e-08	6.79778e-07	-	COG0735P	transcription regulator FurA
MSMEG_0020	-2.44082	4.68008	4.63161e-08	4.0988e-07	-	COG0614P	periplasmic binding protein
MSMEG_6314	-2.44053	5.52351	4.90634e-07	3.51876e-06	-	COG0596R	haloalkane dehalogenase
MSMEG_6392	-2.43877	9.42194	1.67696e-06	1.08821e-05	-	COG3321Q	polyketide synthase
MSMEG_4084	-2.43168	4.89772	2.82068e-09	3.20999e-08	-	COG1960I	acyl-CoA dehydrogenase
MSMEG_6567	-2.42867	2.3815	9.18204e-06	5.00145e-05	-	COG2837P	iron-dependent peroxidase
MSMEG_6288	-2.42791	7.35282	7.37263e-10	9.43504e-09	-	COG5271R	hypothetical protein
MSMEG_6458	-2.42291	6.95441	2.68982e-06	1.65796e-05	gltD	COG0493ER	glutamate synthase subunit beta
MSMEG_1023	-2.4145	4.8509	3.25471e-09	3.65557e-08	-	COG2223P	integral membrane transporter
MSMEG_0239	-2.41053	5.50662	8.85316e-08	7.41334e-07	-	COG2873E	O-acetylhomoserine/O-acetylserine sulfhydrylase
MSMEG_2364	-2.40849	5.46504	2.2732e-10	3.227e-09	gatC	COG0721J	aspartyl/glutamyl-tRNA amidotransferase subunit C
MSMEG_4109	-2.4054	4.92678	7.47836e-10	9.55259e-09	pntA	COG3288C	NAD(P) transhydrogenase subunit alpha
MSMEG_0921	-2.40449	4.3567	4.472e-09	4.89503e-08	-	-	hypothetical protein
MSMEG_2938	-2.40128	5.83198	2.15006e-10	3.07119e-09	tesB	COG1946I	acyl-CoA thioesterase
MSMEG_0942	-2.3942	4.58805	6.86488e-10	8.90107e-09	-	COG2050Q	hypothetical protein
MSMEG_5815	-2.39351	4.16499	7.25818e-09	7.57762e-08	-	COG1012C	betaine aldehyde dehydrogenase
MSMEG_6255	-2.3933	5.34374	2.75024e-11	4.53e-10	-	-	hypothetical protein
MSMEG_5852	-2.3927	7.22942	1.27543e-09	1.5433e-08	purD	COG0151F	phosphoribosylamine--glycine ligase
MSMEG_2540	-2.39174	6.82411	9.08043e-11	1.38011e-09	pyrH	COG0528F	uridylate kinase
MSMEG_2649	-2.38862	5.96731	1.38174e-11	2.38428e-10	truB	COG0130J	tRNA pseudouridine synthase B
MSMEG_0974	-2.38381	6.2657	9.10863e-12	1.60391e-10	ccsB	COG0755O	cytochrome C biogenesis protein CcsB
MSMEG_4388	-2.38302	2.30199	0.000693515	0.00235446	-	COG1123R	ABC transporter ATP-binding protein
MSMEG_0025	-2.38054	6.77836	4.94494e-11	7.79083e-10	-	-	hypothetical protein
MSMEG_3793	-2.36478	7.64319	1.20014e-07	9.74403e-07	infC	COG0290J	translation initiation factor IF-3
MSMEG_3003	-2.36415	6.85438	1.99061e-10	2.87324e-09	aspS	COG0173J	aspartyl-tRNA synthetase
MSMEG_4391	-2.35233	2.42121	0.000101322	0.000434102	-	COG1960I	acyl-CoA dehydrogenase
MSMEG_1733	-2.35205	4.20186	8.84795e-09	9.05173e-08	-	-	hypothetical protein
MSMEG_3704	-2.35156	4.08434	1.21695e-07	9.86891e-07	-	COG1028IQR	3-alpha-hydroxysteroid dehydrogenase
MSMEG_2641	-2.34917	5.54493	7.877e-11	1.20518e-09	-	COG1024I	enoyl-CoA hydratase
MSMEG_4313	-2.34708	5.8642	3.6955e-11	5.97265e-10	-	COG2514R	glyoxalase/bleomycin resistance protein/dioxygenase
MSMEG_0770	-2.3449	5.91338	7.54225e-11	1.15912e-09	-	-	hypothetical protein
MSMEG_0501	-2.34447	3.01476	2.0999e-06	1.33498e-05	-	COG0363G	glucosamine-6-phosphate deaminase 1
MSMEG_3152	-2.33462	6.94912	2.72534e-10	3.82158e-09	hemH	COG0276H	ferrochelatase
MSMEG_4108	-2.33259	4.25711	4.48274e-08	3.98241e-07	pntB	COG1282C	NAD(P) transhydrogenase subunit beta
MSMEG_4954	-2.32846	8.4189	3.03777e-07	2.29332e-06	rho	COG1158K	transcription termination factor Rho
MSMEG_3737	-2.32687	5.52967	7.26164e-11	1.11849e-09	-	COG0730R	integral membrane protein
MSMEG_0295	-2.32526	1.73544	0.000188257	0.000748356	-	COG1018C	oxidoreductase, FAD-binding
MSMEG_0575	-2.31826	4.00116	9.20521e-09	9.37543e-08	-	-	MmpS1 protein
MSMEG_2413	-2.31599	4.7675	5.61921e-10	7.32732e-09	-	COG0742L	methyltransferase
MSMEG_5886	-2.31539	2.99786	6.84164e-07	4.76768e-06	-	COG1024I	enoyl-CoA hydratase
MSMEG_2096	-2.31339	2.54239	1.24972e-05	6.58831e-05	-	COG0730R	integral membrane protein
MSMEG_5129	-2.3082	5.84599	1.64371e-10	2.38754e-09	-	COG2120S	N-acetyl-1-D-myo-Inosityl-2-amino-2-deoxy-alpha- D-glucopyranoside deacetylase MshB
MSMEG_5121	-2.30685	7.59051	6.0885e-09	6.43922e-08	-	COG0436E	N-succinyldiaminopimelate aminotransferase
MSMEG_0017	-2.30358	2.23872	0.000135156	0.000560908	-	COG1132V	ABC transporter permease
MSMEG_4082	-2.29787	4.90515	6.55961e-09	6.8951e-08	-	COG2141C	monoxygenase
MSMEG_6947	-2.29508	7.05988	7.2902e-08	6.23516e-07	dnaA	COG0593L	chromosomal replication initiation protein
MSMEG_1746	-2.28998	1.48074	0.000748694	0.00251206	-	COG0277C	6-hydroxy-D-nicotine oxidase
MSMEG_2302	-2.28892	3.32035	1.0721e-06	7.24378e-06	-	-	hypothetical protein
MSMEG_5500	-2.28716	2.28132	0.00067827	0.00230726	-	-	hypothetical protein
MSMEG_4194	-2.28696	6.80668	1.76538e-09	2.09562e-08	-	COG1968V	UDP pyrophosphate phosphatase
MSMEG_4577	-2.28465	3.84965	5.28248e-08	4.58637e-07	-	COG1307S	DegV family protein
MSMEG_0784	-2.28399	5.0712	1.4927e-09	1.79046e-08	ackA	COG0282C	acetate kinase
MSMEG_6369	-2.28076	5.92859	1.21267e-10	1.81505e-09	-	COG1682GM	O-antigen export system, permease
MSMEG_0826	-2.27945	8.00888	5.00949e-07	3.58155e-06	thiC	COG0422H	thiamine biosynthesis protein ThiC
MSMEG_0001	-2.27924	7.583	1.36617e-08	1.34373e-07	dnaN	COG0592L	DNA polymerase III subunit beta
MSMEG_3379	-2.27705	3.90165	4.9514e-07	3.54738e-06	-	COG1028IQR	2-deoxy-D-gluconate 3-dehydrogenase
MSMEG_1316	-2.27428	6.62023	5.23531e-09	5.64971e-08	prfC	COG4108J	peptide chain release factor 3
MSMEG_3047	-2.2711	7.56044	2.61511e-06	1.61916e-05	carB	COG0458EF	carbamoyl phosphate synthase large subunit
MSMEG_5516	-2.26638	4.21141	1.63156e-08	1.57329e-07	purN	COG0299F	phosphoribosylglycinamide formyltransferase
MSMEG_3220	-2.26112	6.97025	9.68069e-10	1.2031e-08	trpB	COG0133E	tryptophan synthase subunit beta
MSMEG_6939	-2.25253	5.32448	3.25397e-09	3.65557e-08	-	COG1192D	Soj family protein
MSMEG_0340	-2.25167	1.67833	0.000320868	0.00120325	-	COG1024I	enoyl-CoA hydratase/isomerase
MSMEG_0108	-2.25007	5.7708	7.66172e-10	9.75064e-09	-	COG1960I	acyl-CoA dehydrogenase
MSMEG_6561	-2.24995	3.52622	4.14354e-06	2.43001e-05	-	COG0183I	nonspecific lipid-transfer protein
MSMEG_3772	-2.24363	5.25234	1.39776e-08	1.36698e-07	argF	COG0078E	ornithine carbamoyltransferase
MSMEG_6459	-2.24263	7.76108	1.27857e-05	6.73521e-05	-	COG0069E	ferredoxin-dependent glutamate synthase 1
MSMEG_0109	-2.2418	6.6697	1.52796e-09	1.82639e-08	pntB	COG1282C	NAD(P) transhydrogenase subunit beta
MSMEG_4987	-2.2405	2.05625	0.000138209	0.000571514	-	COG0463M	glycosyl transferase family protein
MSMEG_0115	-2.23305	2.98963	6.50104e-06	3.639e-05	dehII	COG1011R	haloacid dehalogenase
MSMEG_4476	-2.23264	5.62605	7.13762e-10	9.18552e-09	-	-	hypothetical protein
MSMEG_4113	-2.23248	4.04636	9.83857e-08	8.1027e-07	-	COG1960I	acyl-CoA dehydrogenase
MSMEG_6519	-2.22964	6.12913	1.09206e-09	1.34265e-08	-	COG0748P	pyridoxamine 5'-phosphate oxidase
MSMEG_0836	-2.22671	7.42551	1.58923e-08	1.54111e-07	-	COG2170S	carboxylate-amine ligase
MSMEG_5104	-2.22474	6.71965	1.13278e-08	1.13525e-07	-	COG2171E	tetrahydropicolinate succinylase
MSMEG_0973	-2.22395	5.80069	2.87278e-10	3.99578e-09	-	COG1333O	hypothetical protein
MSMEG_5501	-2.2229	4.7203	2.01728e-05	0.000101379	-	COG3064M	hypothetical protein
MSMEG_2044	-2.22195	6.40995	5.3935e-10	7.08668e-09	-	COG2271G	integral membrane transporter
MSMEG_3005	-2.22024	4.28628	2.74505e-08	2.52363e-07	-	COG1250I	3-hydroxyacyl-CoA dehydrogenase
MSMEG_2628	-2.21868	8.79471	5.0135e-08	4.39719e-07	infB	COG0532J	translation initiation factor IF-2
MSMEG_3500	-2.21772	6.16997	7.24016e-09	7.57576e-08	-	COG3022S	hypothetical protein
MSMEG_3777	-2.21215	7.22344	2.09916e-07	1.61663e-06	pheT	COG0072J	phenylalanyl-tRNA synthetase subunit beta
MSMEG_5837	-2.20822	6.25379	1.04328e-10	1.57521e-09	-	COG0386O	glutathione peroxidase
MSMEG_3302	-2.20409	3.44689	9.78801e-07	6.63945e-06	-	COG4221R	short-chain dehydrogenase/reductase SDR
MSMEG_6437	-2.20403	3.34627	8.97827e-07	6.15078e-06	-	COG1276P	copper resistance protein D
MSMEG_1050	-2.2039	5.80234	6.17344e-10	8.03481e-09	-	COG1041L	SAM-dependent methyltransferase
MSMEG_0979	-2.2033	2.8255	3.04772e-05	0.000148084	-	-	keratin associated protein
MSMEG_1720	-2.20313	2.70296	5.211e-06	2.98235e-05	-	-	IS1137, transposase orfA
MSMEG_6771	-2.20243	2.35496	9.0125e-05	0.000391736	-	-	hypothetical protein
MSMEG_0141	-2.20182	4.5894	1.22256e-07	9.89107e-07	-	COG1714S	mce associated transmembrane protein
MSMEG_4859	-2.20115	1.85605	0.000176987	0.00070764	-	COG1028IQR	oxidoreductase, short chain dehydrogenase/reductase
MSMEG_6003	-2.20115	1.84939	0.000612077	0.00212193	-	COG2057I	coenzyme A transferase subunit B
MSMEG_1909	-2.20095	4.33249	1.09466e-05	5.8334e-05	-	COG0583K	HTH-type transcriptional regulator YnfL
MSMEG_0914	-2.19698	5.21931	2.15914e-08	2.02897e-07	-	COG2852S	hypothetical protein
MSMEG_2318	-2.19677	6.55911	4.53213e-10	6.02388e-09	-	COG2350S	GTP cyclohydrolase II
MSMEG_2372	-2.19562	6.72824	9.02248e-09	9.21659e-08	ilvB	COG0028EH	acetolactate synthase 1 catalytic subunit
MSMEG_0395	-2.18826	2.47254	1.85079e-05	9.40418e-05	-	-	hypothetical protein
MSMEG_4180	-2.18496	5.93835	4.7099e-10	6.2481e-09	hisG	COG0040E	ATP phosphoribosyltransferase
MSMEG_1463	-2.18447	2.1545	0.000167139	0.000673347	-	COG0405E	gamma-glutamyltranspeptidase
MSMEG_3261	-2.18421	4.85369	7.52079e-09	7.77487e-08	-	-	hypothetical protein
MSMEG_0627	-2.18405	4.64973	2.16011e-08	2.02897e-07	-	COG1807M	glycosyl transferase family protein
MSMEG_0408	-2.18232	9.80958	3.8817e-07	2.86048e-06	-	COG3321Q	type I modular polyketide synthase
MSMEG_0144	-2.17704	3.12535	3.031e-06	1.85168e-05	-	COG5373S	HNH endonuclease
MSMEG_1913	-2.17575	4.22654	7.34602e-06	4.06897e-05	ybaK	COG2606S	hypothetical protein
MSMEG_5122	-2.17251	7.81814	1.71803e-07	1.35494e-06	-	COG1146C	ferredoxin
MSMEG_4958	-2.17223	6.65037	8.83977e-09	9.05173e-08	lysA	COG0019E	diaminopimelate decarboxylase
MSMEG_6415	-2.16766	4.05786	1.35015e-07	1.08595e-06	-	COG3824S	hypothetical protein
MSMEG_0785	-2.16662	2.14839	0.000519344	0.00183934	-	-	hypothetical protein
MSMEG_2885	-2.16617	5.11027	3.6042e-09	3.98954e-08	-	COG0300R	short-chain dehydrogenase/reductase SDR
MSMEG_2901	-2.16541	3.78199	1.77957e-07	1.39549e-06	-	-	hypothetical protein
MSMEG_0823	-2.16511	4.90034	1.70336e-08	1.6311e-07	-	COG5178A	hypothetical protein
MSMEG_3499	-2.16372	5.42001	3.95646e-06	2.33421e-05	-	COG5178A	hypothetical protein
MSMEG_2963	-2.15981	6.43986	8.39977e-10	1.05727e-08	-	COG0747E	extracellular solute-binding protein
MSMEG_2365	-2.15915	6.7186	1.32335e-09	1.59567e-08	gatA	COG0154J	aspartyl/glutamyl-tRNA amidotransferase subunit A
MSMEG_5968	-2.15758	7.48191	5.26879e-08	4.58025e-07	-	COG2244R	polysaccharide biosynthesis protein
MSMEG_3256	-2.15725	2.74226	6.54046e-05	0.000293362	-	-	mucin-associated surface protein
MSMEG_4116	-2.15632	3.65782	6.95443e-06	3.86451e-05	-	COG1250I	3-hydroxybutyryl-CoA dehydrogenase
MSMEG_0955	-2.15372	5.40728	1.2738e-08	1.26189e-07	-	-	hypothetical protein
MSMEG_5105	-2.14848	4.55689	6.40592e-08	5.5131e-07	-	COG4319S	hypothetical protein
MSMEG_4850	-2.14401	2.4282	2.70465e-05	0.000132726	-	COG1028IQR	short-chain dehydrogenase/reductase SDR
MSMEG_6906	-2.14311	6.41214	3.08502e-07	2.32571e-06	-	COG0596R	hydrolase
MSMEG_5634	-2.13913	6.10232	8.08579e-10	1.02252e-08	-	COG3427S	hypothetical protein
MSMEG_0616	-2.13886	3.18382	3.03149e-05	0.0001474	-	-	hypothetical protein
MSMEG_4261	-2.13309	8.03424	4.81852e-08	4.24239e-07	-	COG2010C	ubiquinol-cytochrome C reductase cytochrome C subunit
MSMEG_3301	-2.1324	3.97706	1.79408e-07	1.40336e-06	-	COG2141C	hypothetical protein
MSMEG_0845	-2.13174	4.65567	1.47e-08	1.42951e-07	-	COG1863P	monovalent cation/H+ antiporter subunit E
MSMEG_1754	-2.12984	3.37391	6.47705e-07	4.54582e-06	-	COG1917S	hypothetical protein
MSMEG_5495	-2.12896	2.42004	6.76969e-05	0.00030207	-	COG1024I	enoyl-CoA hydratase
MSMEG_3635	-2.12473	4.14215	1.37549e-07	1.10248e-06	-	COG1178P	iron(III)-transporter permease SfuB
MSMEG_0113	-2.12189	2.91139	3.66822e-05	0.000174659	-	COG0600P	taurine transporter permease TauC
MSMEG_3090	-2.12121	2.25249	9.73368e-05	0.000418329	-	COG1172G	ribose transporter permease RbsC
MSMEG_3928	-2.11452	3.31961	3.66306e-06	2.18546e-05	-	COG3259C	[NiFe] hydrogenase subunit alpha
MSMEG_2623	-2.11047	4.23596	2.17069e-07	1.66985e-06	-	-	Tat pathway signal sequence domain-containing protein
MSMEG_5422	-2.10734	5.2958	4.56248e-09	4.98613e-08	-	COG3956R	nucleoside triphosphate pyrophosphohydrolase
MSMEG_1367	-2.10535	10.0232	1.8685e-06	1.20006e-05	rpoB	COG0085K	DNA-directed RNA polymerase subunit beta
MSMEG_4316	-2.0998	1.96433	0.00014831	0.000606002	-	COG0350L	methylated-DNA--protein-cysteine methyltransferase
MSMEG_6313	-2.09655	6.08413	3.1201e-07	2.34775e-06	tgt	COG0343J	queuine tRNA-ribosyltransferase
MSMEG_0931	-2.09411	6.45018	2.56282e-09	2.96057e-08	-	-	hypothetical protein
MSMEG_4545	-2.09331	2.50313	5.08659e-05	0.000234255	-	COG0747E	extracellular solute-binding protein
MSMEG_6400	-2.09112	7.40917	2.51732e-07	1.91511e-06	-	-	transmembrane protein
MSMEG_2330	-2.08901	5.69221	5.92452e-09	6.30454e-08	-	COG1041L	SAM-dependent methyltransferase
MSMEG_3222	-2.08803	7.94807	7.08525e-08	6.07496e-07	-	COG0682M	prolipoprotein diacylglyceryl transferase
MSMEG_0971	-2.08726	4.67421	2.45969e-08	2.28851e-07	-	COG0526OC	hypothetical protein
MSMEG_1207	-2.08691	2.99522	3.31571e-05	0.000159641	-	COG0438M	glycosyltransferase, group I
MSMEG_6385	-2.08638	6.43451	2.1482e-08	2.0233e-07	-	COG0300R	short chain dehydrogenase
MSMEG_5426	-2.08396	6.29534	9.1176e-09	9.29995e-08	glmU	COG1207M	bifunctional N-acetylglucosamine-1-phosphate uridyltransferase/glucosamine-1-phosphate acetyltransferase
MSMEG_0140	-2.08261	4.30563	2.59249e-06	1.60949e-05	-	-	mce associated membrane protein
MSMEG_6872	-2.08207	2.80592	1.05207e-05	5.64576e-05	-	COG1680V	beta-lactamase
MSMEG_6874	-2.08164	3.12723	2.8164e-06	1.72671e-05	-	COG1012C	aldehyde dehydrogenase
MSMEG_6185	-2.08111	4.85542	2.849e-08	2.60709e-07	-	COG1051F	NTP pyrophosphohydrolase
MSMEG_6669	-2.079	2.49615	0.000111012	0.000471008	-	COG4132R	ABC transporter permease
MSMEG_4956	-2.07763	6.21652	7.9799e-09	8.22479e-08	thrC	COG0498E	threonine synthase
MSMEG_3602	-2.07706	3.93647	2.37074e-07	1.8096e-06	-	COG1129G	ribose transport ATP-binding protein RbsA
MSMEG_0270	-2.07706	3.93113	8.84357e-07	6.06454e-06	-	COG2334R	aminoglycoside phosphotransferase
MSMEG_0825	-2.06973	7.08903	8.35634e-07	5.75987e-06	thiD	COG0351H	phosphomethylpyrimidine kinase
MSMEG_5536	-2.06862	5.61391	8.4983e-07	5.8394e-06	-	COG1605E	chorismate mutase
MSMEG_0943	-2.06829	6.29235	4.41281e-09	4.83793e-08	proC	COG0345E	pyrroline-5-carboxylate reductase
MSMEG_4485	-2.0676	7.17854	2.83296e-06	1.73531e-05	glyS	COG0423J	glycyl-tRNA synthetase
MSMEG_3044	-2.06483	5.04348	1.47414e-06	9.71239e-06	pyrC	COG0044F	dihydroorotase
MSMEG_1641	-2.06356	6.19999	7.50565e-09	7.77089e-08	-	COG1357S	hypothetical protein
MSMEG_0065	-2.06054	6.37457	8.17619e-09	8.41451e-08	-	-	hypothetical protein
MSMEG_5703	-2.05652	4.89497	2.30419e-08	2.15548e-07	moaC	COG0315H	molybdenum cofactor biosynthesis protein MoaC
MSMEG_1739	-2.05537	4.96591	2.4791e-08	2.30346e-07	-	COG1024I	enoyl-CoA hydratase/isomerase
MSMEG_4727	-2.05328	7.58353	5.08915e-06	2.9199e-05	-	COG3321Q	mycocerosic acid synthase
MSMEG_4065	-2.05269	3.78287	6.08872e-07	4.28638e-06	-	COG0318IQ	feruloyl-CoA synthetase
MSMEG_3095	-2.0523	3.24441	2.99324e-06	1.83186e-05	-	COG1879G	D-ribose-binding periplasmic protein
MSMEG_0269	-2.05119	3.92814	5.41813e-06	3.08813e-05	-	COG1028IQR	short chain dehydrogenase
MSMEG_0110	-2.05108	7.14499	8.41968e-08	7.1041e-07	pntA	COG3288C	NAD(P) transhydrogenase subunit alpha
MSMEG_0588	-2.04712	2.79041	0.000165419	0.00066759	-	COG2814G	rhamnose tranport protein
MSMEG_2373	-2.04244	5.46374	2.64667e-08	2.44924e-07	ilvH	COG0440E	acetolactate synthase 3 regulatory subunit
MSMEG_0913	-2.03731	8.61633	2.4415e-06	1.52677e-05	-	COG2230M	methoxy mycolic acid synthase 1
MSMEG_5274	-2.03555	6.2837	8.81342e-09	9.04328e-08	purT	COG0027F	phosphoribosylglycinamide formyltransferase 2
MSMEG_5720	-2.03534	8.41422	5.41824e-06	3.08813e-05	-	COG1250I	3-hydroxyacyl-CoA dehydrogenase
MSMEG_2128	-2.03521	2.38416	0.000738162	0.00248156	-	COG1670J	malonyl CoA decarboxylase
MSMEG_5532	-2.03509	2.07224	0.000692957	0.00235446	-	COG1053C	FAD dependent oxidoreductase
MSMEG_0644	-2.03143	5.21808	1.42518e-08	1.39183e-07	-	COG0662G	cupin
MSMEG_5423	-2.02669	7.92937	1.95836e-07	1.51668e-06	mfd	COG1197LK	transcription-repair coupling factor
MSMEG_2200	-2.02647	6.36206	9.91798e-09	1.00272e-07	purU	COG0788F	formyltetrahydrofolate deformylase
MSMEG_0410	-2.02296	7.71958	2.85521e-07	2.15786e-06	-	COG2409R	MmpL protein
MSMEG_3539	-2.02276	5.18099	1.93112e-07	1.49727e-06	-	-	hypothetical protein
MSMEG_3513	-2.02172	5.91127	5.2659e-09	5.67382e-08	-	COG4552R	hypothetical protein
MSMEG_4683	-2.01905	4.24076	1.85721e-07	1.44321e-06	-	COG0266L	formamidopyrimidine-DNA glycosylase
MSMEG_2162	-2.01536	3.53596	4.8805e-06	2.82372e-05	-	COG2141C	MmcJ protein
MSMEG_5264	-2.01383	7.19055	5.58766e-08	4.83304e-07	-	-	hypothetical protein
MSMEG_4698	-2.01376	5.39323	2.62205e-08	2.42972e-07	-	COG0824R	hypothetical protein
MSMEG_5999	-2.01281	2.83714	5.53026e-05	0.000252325	-	COG1028IQR	short chain dehydrogenase
MSMEG_5427	-2.01216	7.21619	3.37483e-07	2.52562e-06	-	COG0462FE	ribose-phosphate pyrophosphokinase
MSMEG_5198	-2.01076	3.25101	4.58983e-05	0.00021352	-	COG1024I	carnitinyl-CoA dehydratase
MSMEG_2303	-2.00991	4.98345	4.75131e-07	3.42083e-06	-	COG2223P	integral membrane transporter
MSMEG_0857	-2.00957	2.65168	0.000139699	0.00057629	-	-	hypothetical protein
MSMEG_3043	-2.0066	4.20067	3.46175e-06	2.07614e-05	pyrB	COG0540F	aspartate carbamoyltransferase
MSMEG_0058	-2.00345	2.87959	0.000139387	0.000575348	-	-	hypothetical protein
MSMEG_4260	-2.0016	9.26465	6.78622e-07	4.73865e-06	-	COG1845C	cytochrome C oxidase subunit 3
MSMEG_2588	-2.00091	5.38926	1.44528e-08	1.40746e-07	cobQ	COG1492H	cobyric acid synthase
MSMEG_3140	-2.00081	6.57762	9.54028e-09	9.68802e-08	-	COG0488R	ABC transporter ATP-binding protein
MSMEG_5258	-1.99758	5.68113	1.87776e-08	1.79063e-07	-	COG3631R	steroid delta-isomerase
MSMEG_4557	-1.99674	7.01773	5.23429e-08	4.55602e-07	-	COG1120PH	ABC transporter ATP-binding protein
MSMEG_6061	-1.99498	4.24908	2.48474e-07	1.89242e-06	-	COG3689S	hypothetical protein
MSMEG_1744	-1.99297	6.79978	1.16142e-05	6.15578e-05	-	COG2226H	hypothetical protein
MSMEG_6088	-1.99127	5.30622	1.01775e-08	1.02745e-07	-	COG0406G	phosphoglycerate mutase
MSMEG_1038	-1.99045	6.43564	5.67339e-09	6.06542e-08	-	COG2350S	GTP cyclohydrolase II
MSMEG_0157	-1.99004	2.42527	8.06804e-05	0.000354716	-	COG0028EH	oxalyl-CoA decarboxylase
MSMEG_2021	-1.98562	4.1774	5.33417e-06	3.04778e-05	-	COG1835I	lipopolysaccharide biosynthesis acyltransferase, M
MSMEG_3067	-1.98387	5.47701	3.47208e-08	3.13717e-07	ribD	COG0117H	riboflavin biosynthesis protein RibD
MSMEG_4778	-1.98332	3.14871	1.98448e-05	9.98769e-05	-	COG0183I	thiolase
MSMEG_1416	-1.98069	6.58551	3.80852e-07	2.81953e-06	-	COG1251C	pyridine nucleotide-disulfide oxidoreductase
MSMEG_5326	-1.98021	5.88174	1.25547e-07	1.01336e-06	-	-	hypothetical protein
MSMEG_0097	-1.97935	5.76839	2.68779e-08	2.48062e-07	-	COG0604CR	oxidoreductase, zinc-binding dehydrogenase
MSMEG_4119	-1.97466	2.39993	0.000228585	0.000888151	-	COG1024I	3-hydroxybutyryl-CoA dehydratase
MSMEG_4027	-1.97457	2.72342	3.24389e-05	0.000156402	-	COG0604CR	zinc-containing alcohol dehydrogenase superfamily protein
MSMEG_0352	-1.97457	2.72123	4.04033e-05	0.000191056	-	-	hypothetical protein
MSMEG_0238	-1.97431	4.19834	1.23922e-05	6.53795e-05	-	COG1832R	O-acetylhomoserine/O-acetylserine sulfhydrylase
MSMEG_4327	-1.97427	9.06851	0.000571716	0.00200115	-	COG0304IQ	3-oxoacyl-ACP synthase
MSMEG_4255	-1.97256	3.87767	1.50069e-06	9.86844e-06	-	-	hypothetical protein
MSMEG_2939	-1.96677	4.76911	1.80545e-07	1.40936e-06	-	COG0311H	glutamine amidotransferase subunit PdxT
MSMEG_3221	-1.96493	6.83653	3.40384e-08	3.07956e-07	trpA	COG0159E	tryptophan synthase subunit alpha
MSMEG_1910	-1.95687	5.193	0.00013441	0.00055815	-	COG4948MR	muconate cycloisomerase
MSMEG_5130	-1.95646	6.31393	1.64583e-08	1.58262e-07	-	COG0747E	extracellular solute-binding protein
MSMEG_2087	-1.95428	6.10267	1.14075e-08	1.14157e-07	-	COG0668M	transporter small conductance mechanosensitive ion channel (MscS) family protein
MSMEG_6001	-1.95208	2.24108	0.000715292	0.00241767	-	COG1024I	enoyl-CoA hydratase
MSMEG_6078	-1.95164	8.31643	8.73784e-07	5.99801e-06	-	-	LpqE protein
MSMEG_6457	-1.9516	5.37746	1.39109e-05	7.2668e-05	-	-	oxidoreductase molybdopterin binding subunit
MSMEG_0928	-1.95033	6.09154	2.02541e-08	1.91815e-07	murB	COG0812M	UDP-N-acetylenolpyruvoylglucosamine reductase
MSMEG_0783	-1.94474	6.66811	3.21563e-08	2.92465e-07	pta	COG0280C	phosphate acetyltransferase
MSMEG_0831	-1.94298	3.23026	9.17731e-06	5.00145e-05	-	COG1028IQR	short chain dehydrogenase
MSMEG_3228	-1.93808	7.20447	1.71545e-07	1.35446e-06	-	COG1946I	acyl-CoA thioesterase
MSMEG_0080	-1.93355	3.65385	5.22833e-06	2.98979e-05	-	-	hypothetical protein
MSMEG_0626	-1.93211	3.8806	1.36816e-06	9.09243e-06	-	-	hypothetical protein
MSMEG_5102	-1.92906	3.85088	1.39033e-06	9.20625e-06	-	COG0488R	ABC transporter ATP-binding protein
MSMEG_4079	-1.92886	6.35012	7.45281e-08	6.36633e-07	-	COG0596R	hydrolase
MSMEG_1579	-1.92832	4.02317	1.47261e-06	9.71161e-06	rimI	COG0456R	ribosomal-protein-alanine acetyltransferase
MSMEG_0246	-1.92661	5.49762	2.2093e-07	1.69766e-06	-	COG0642T	sensor-type histidine kinase PrrB
MSMEG_1349	-1.92547	6.21242	4.00002e-08	3.572e-07	-	COG3795S	DGPF domain-containing protein
MSMEG_1073	-1.9254	6.47927	2.20703e-08	2.07022e-07	-	COG0300R	short chain dehydrogenase
MSMEG_6365	-1.92349	5.7878	4.36777e-08	3.89031e-07	-	-	hypothetical protein
MSMEG_4951	-1.92206	9.1848	1.4884e-05	7.6992e-05	rpmE	COG0254J	50S ribosomal protein L31
MSMEG_5851	-1.9201	5.08532	3.46172e-07	2.58223e-06	-	COG0627R	esterase
MSMEG_4395	-1.9185	4.46066	2.47437e-06	1.54312e-05	-	-	excalibur domain-containing protein
MSMEG_5785	-1.91757	5.1407	6.81336e-07	4.75278e-06	-	-	hypothetical protein
MSMEG_0461	-1.91745	2.21724	0.000976232	0.00317644	-	COG1739S	CinZ protein
MSMEG_1806	-1.91704	6.58113	3.7001e-06	2.20374e-05	-	COG2068R	hypothetical protein
MSMEG_6366	-1.91622	5.92408	4.99279e-08	4.38471e-07	-	COG1134GM	O-antigen export system, ATP-binding protein
MSMEG_1482	-1.91511	4.1079	1.36832e-05	7.1696e-05	-	COG3315Q	methyltransferase
MSMEG_3149	-1.91062	6.6636	1.17952e-07	9.61063e-07	-	COG1240H	hypothetical protein
MSMEG_0954	-1.9095	8.28483	4.07619e-06	2.39852e-05	hemD	COG1587H	uroporphyrinogen-III synthase
MSMEG_0965	-1.90919	11.2563	0.000261344	0.00100299	-	-	porin
MSMEG_3538	-1.909	7.59401	3.97988e-06	2.34602e-05	-	COG2230M	cyclopropane-fatty-acyl-phospholipid synthase
MSMEG_4943	-1.90567	5.51935	9.09655e-08	7.59148e-07	-	-	hypothetical protein
MSMEG_4626	-1.90546	8.85823	2.11965e-06	1.34629e-05	-	COG1530J	ribonuclease, Rne/Rng family protein
MSMEG_5413	-1.90501	5.87977	1.84947e-07	1.43882e-06	-	COG0248FP	exopolyphosphatase
MSMEG_5893	-1.90482	4.85555	1.5029e-07	1.19624e-06	-	-	hypothetical protein
MSMEG_2627	-1.90252	6.6016	3.94684e-07	2.9032e-06	-	-	hypothetical protein
MSMEG_5751	-1.89936	3.58379	3.49596e-06	2.09484e-05	-	-	adhesin
MSMEG_2651	-1.89917	5.01914	1.18638e-06	7.97678e-06	-	COG2141C	alkanesulfonate monooxygenase
MSMEG_0483	-1.89817	2.64408	9.68786e-05	0.000416621	-	COG2211G	shikimate transporter
MSMEG_0923	-1.89646	6.5656	6.15841e-08	5.31337e-07	-	COG5373S	hypothetical protein
MSMEG_5245	-1.89246	8.46669	0.000145663	0.000597313	-	COG0589T	universal stress protein family protein
MSMEG_5894	-1.89097	5.62047	3.31949e-07	2.48961e-06	-	-	hypothetical protein
MSMEG_6230	-1.89028	6.98005	1.92242e-05	9.72511e-05	-	COG1835I	acyltransferase
MSMEG_6064	-1.88874	6.87657	2.54032e-07	1.93048e-06	-	COG0614P	lipoprotein
MSMEG_0057	-1.88828	4.97162	8.60993e-06	4.71594e-05	-	-	hypothetical protein
MSMEG_2329	-1.88758	6.30247	4.44135e-08	3.95074e-07	-	COG2226H	UbiE/COQ5 family methyltransferase
MSMEG_3778	-1.88613	5.98174	1.81935e-06	1.17067e-05	pheS	COG0016J	phenylalanyl-tRNA synthetase subunit alpha
MSMEG_1075	-1.88587	6.00017	8.74004e-08	7.3474e-07	menB	COG0447H	naphthoate synthase
MSMEG_6388	-1.88285	7.08525	6.77984e-07	4.73865e-06	-	COG1807M	arabinosyltransferase B
MSMEG_1826	-1.88168	6.09801	1.0191e-07	8.36291e-07	-	COG1216R	dTDP-RhA:a-D-GlcNAc-diphosphoryl polyprenol, a-3-L-rhamnosyl transferase
MSMEG_3708	-1.88034	4.43974	4.38506e-05	0.000205242	-	COG0753P	catalase
MSMEG_6398	-1.87765	9.87239	7.68376e-06	4.24534e-05	-	COG0627R	antigen 85-A
MSMEG_3642	-1.87085	7.48335	2.33622e-05	0.000115885	gcvP	COG1003E	glycine dehydrogenase
MSMEG_3783	-1.87038	5.36343	1.74226e-06	1.12633e-05	-	COG1960I	acyl-CoA dehydrogenase
MSMEG_4193	-1.87001	5.46957	1.27891e-07	1.02986e-06	-	COG0406G	phosphoglycerate mutase
MSMEG_3775	-1.86988	5.34639	1.26242e-06	8.43861e-06	argJ	COG1364E	bifunctional ornithine acetyltransferase/N-acetylglutamate synthase
MSMEG_0972	-1.86642	4.59218	4.79858e-07	3.44507e-06	-	COG0785O	cytochrome C biogenesis protein transmembrane region
MSMEG_6638	-1.86609	6.33084	8.36583e-07	5.75987e-06	metE	COG0620E	5-methyltetrahydropteroyltriglutamate/homocysteine S-methyltransferase
MSMEG_3531	-1.86391	6.30289	8.46664e-08	7.12626e-07	-	COG5373S	hypothetical protein
MSMEG_0941	-1.86378	5.52359	9.34821e-08	7.76386e-07	-	COG1082G	AP endonuclease, family protein 2
MSMEG_1753	-1.86273	4.37042	2.07106e-06	1.31908e-05	mtnN	COG0775F	MTA/SAH nucleosidase
MSMEG_4293	-1.86109	7.47366	1.63886e-06	1.06549e-05	-	COG1391OT	bifunctional glutamine-synthetase adenylyltransferase/deadenyltransferase
MSMEG_2907	-1.86073	2.44425	0.000304856	0.00114947	-	COG0246G	oxidoreductase YeiQ
MSMEG_0811	-1.86073	2.4218	0.000309871	0.00116519	-	COG0644C	oxidoreductase
MSMEG_2900	-1.85706	4.53194	9.45623e-07	6.44065e-06	-	COG0596R	2-hydroxy-6-oxo-6-phenylhexa-2,4-dienoate hydrolase
MSMEG_1428	-1.85592	5.92582	1.10068e-07	9.01092e-07	-	COG2303E	glucose-methanol-choline oxidoreductase
MSMEG_3608	-1.8541	4.8594	4.46443e-07	3.23895e-06	-	COG0183I	acetyl-CoA acetyltransferase
MSMEG_4986	-1.84982	3.74521	5.17358e-06	2.9634e-05	-	COG1807M	glycosyl transferase family protein
MSMEG_3253	-1.84918	6.47129	2.04921e-07	1.58348e-06	-	-	hypothetical protein
MSMEG_1039	-1.8488	5.7635	3.60055e-07	2.67709e-06	-	COG0614P	periplasmic binding protein
MSMEG_3503	-1.84814	4.13152	5.72918e-06	3.24387e-05	-	-	hypothetical protein
MSMEG_4957	-1.84799	6.9443	1.16214e-06	7.82907e-06	-	COG0460E	homoserine dehydrogenase
MSMEG_2310	-1.84638	7.37866	0.00015349	0.000624573	-	COG2072P	monooxygenase
MSMEG_0018	-1.84519	2.37047	0.000739981	0.00248647	-	COG1132V	ABC transporter permease
MSMEG_2920	-1.84503	2.4942	0.000972231	0.00316492	-	COG0667C	aldo/keto reductase
MSMEG_3508	-1.84445	5.86989	2.27142e-07	1.7415e-06	-	COG0596R	alpha/beta hydrolase
MSMEG_4980	-1.8403	4.64588	2.02883e-05	0.000101885	-	COG2814G	major facilitator superfamily protein
MSMEG_3860	-1.83957	6.49749	1.9552e-06	1.24991e-05	-	COG0815M	polyprenol-monophosphomannose synthase Ppm1
MSMEG_5183	-1.83902	4.1225	2.34002e-06	1.47132e-05	-	COG1028IQR	3-hydroxyacyl-CoA dehydrogenase
MSMEG_6922	-1.83875	5.75357	2.06523e-07	1.59407e-06	-	-	transporter major facilitator family protein
MSMEG_0840	-1.83798	5.5008	4.37699e-07	3.18221e-06	-	-	hypothetical protein
MSMEG_5612	-1.83613	5.47025	1.66707e-07	1.31777e-06	-	COG1670J	amino-acid acetyltransferase
MSMEG_6899	-1.83586	6.01377	8.15313e-08	6.88765e-07	-	COG5650S	hypothetical protein
MSMEG_4262	-1.8327	8.77327	3.34121e-06	2.01615e-05	-	COG0723C	ubiquinol-cytochrome C reductase iron-sulfur subunit
MSMEG_0712	-1.83203	5.59404	3.74657e-07	2.77964e-06	-	COG1309K	TetR family transcriptional regulator
MSMEG_4833	-1.83135	3.67351	5.88732e-06	3.31704e-05	-	COG0183I	acyl-CoA dehydrogenase
MSMEG_2468	-1.8307	4.96132	4.75488e-07	3.42083e-06	-	COG1804C	L-carnitine dehydratase/bile acid-inducible protein F
MSMEG_6087	-1.82794	7.12309	1.77076e-06	1.14154e-05	-	COG2367V	beta-lactamase
MSMEG_6743	-1.82766	3.2607	0.000365067	0.00134411	-	COG2514R	lactoylglutathione lyase
MSMEG_5672	-1.82745	9.28827	5.07825e-06	2.9199e-05	gltA	COG0372C	type II citrate synthase
MSMEG_1068	-1.82648	4.53938	1.10331e-06	7.44732e-06	-	COG3835KT	regulatory protein
MSMEG_4529	-1.82482	6.77137	2.63818e-06	1.63197e-05	-	COG2138S	hypothetical protein
MSMEG_2073	-1.82301	3.94197	3.51916e-06	2.10325e-05	-	COG1804C	CAIB/BAIF family protein
MSMEG_4955	-1.82178	6.43589	1.79574e-07	1.40336e-06	thrB	COG0083E	homoserine kinase
MSMEG_4245	-1.82173	2.84429	0.000113079	0.000478812	-	-	hypothetical protein
MSMEG_6271	-1.8215	7.466	5.87853e-06	3.3148e-05	leuA	COG0119E	2-isopropylmalate synthase
MSMEG_5244	-1.81801	7.70128	3.87567e-05	0.000183774	-	COG2197TK	DevR family transcriptional regulator
MSMEG_0185	-1.81444	3.44633	2.52434e-05	0.000124767	-	COG2409R	MmpL6 protein
MSMEG_1022	-1.81444	3.39441	8.66271e-05	0.000378204	-	-	hypothetical protein
MSMEG_6206	-1.81266	4.13207	3.5571e-05	0.000170074	-	COG0515RTKL	serine/threonine protein kinase
MSMEG_3797	-1.81009	3.80817	3.41636e-05	0.000163914	-	COG0627R	esterase
MSMEG_2442	-1.80983	5.31888	4.2611e-07	3.10452e-06	rnhB	COG0164L	ribonuclease HII
MSMEG_5734	-1.80926	5.5315	7.81604e-06	4.31198e-05	-	COG1804C	alpha-methylacyl-CoA racemase
MSMEG_2964	-1.80707	4.56188	1.51528e-06	9.94539e-06	-	COG0503F	adenine phosphoribosyltransferase
MSMEG_1528	-1.80695	5.41091	3.97142e-07	2.91817e-06	-	-	cutinase
MSMEG_2319	-1.80429	5.73061	4.39404e-07	3.19124e-06	-	COG0614P	periplasmic binding protein
MSMEG_6632	-1.80417	3.3126	4.83236e-05	0.000224197	-	COG0777I	subunit beta of malonate decarboxylase
MSMEG_1640	-1.79716	5.70839	3.39831e-07	2.53768e-06	-	COG2229R	ATP/GTP-binding protein
MSMEG_4034	-1.79606	3.31679	4.31825e-05	0.000202769	-	COG0702MG	NAD dependent epimerase/dehydratase
MSMEG_0449	-1.79565	7.10085	7.21413e-06	4.00236e-05	-	COG0589T	transporter major facilitator family protein
MSMEG_4592	-1.79487	3.03791	0.000259823	0.000998258	-	COG1960I	acyl-CoA dehydrogenase
MSMEG_0261	-1.79432	6.00175	2.83945e-07	2.15068e-06	-	COG2030I	p40 protein
MSMEG_1278	-1.79293	2.66919	0.000206154	0.000808757	-	COG3654R	death-on-curing protein
MSMEG_3600	-1.79236	4.23275	5.77109e-06	3.26491e-05	-	-	hypothetical protein
MSMEG_5498	-1.78915	5.66844	0.000150734	0.000615176	-	-	hypothetical protein
MSMEG_4489	-1.78801	4.21555	3.12536e-06	1.90257e-05	-	-	hypothetical protein
MSMEG_1752	-1.78573	2.45532	0.000286592	0.00108835	-	-	hypothetical protein
MSMEG_5000	-1.78387	1.9803	0.000991316	0.0032164	-	COG0583K	LysR family transcriptional regulator
MSMEG_5939	-1.78318	5.36104	5.04082e-07	3.59284e-06	-	COG4569Q	acetaldehyde dehydrogenase
MSMEG_2937	-1.78039	6.58182	4.7665e-07	3.42561e-06	-	COG0214H	pyridoxal biosynthesis lyase PdxS
MSMEG_2927	-1.77907	8.38062	5.55096e-06	3.15073e-05	-	COG1174E	ABC transporter permease
MSMEG_0154	-1.77856	2.89298	0.000119805	0.000503578	pyk	COG0469G	pyruvate kinase
MSMEG_5517	-1.77682	7.63227	4.08499e-06	2.39976e-05	-	-	hypothetical protein
MSMEG_4909	-1.7755	5.36587	3.14369e-07	2.36291e-06	-	-	hypothetical protein
MSMEG_4424	-1.77385	3.64612	1.49018e-05	7.70262e-05	-	COG0251J	endoribonuclease L-PSP
MSMEG_5192	-1.76412	5.39005	4.66776e-07	3.36871e-06	-	COG0667C	aldo/keto reductase
MSMEG_3569	-1.76023	4.4601	6.16582e-06	3.46544e-05	-	-	hypothetical protein
MSMEG_1558	-1.75546	7.4622	2.67217e-05	0.000131226	-	-	hypothetical protein
MSMEG_2617	-1.75226	5.88619	1.36487e-06	9.07934e-06	cobB	COG1797H	cobyrinic acid a,c-diamide synthase
MSMEG_2621	-1.75119	7.14225	2.4007e-06	1.50673e-05	proS	COG0442J	prolyl-tRNA synthetase
MSMEG_1479	-1.75051	5.32519	3.39295e-07	2.53642e-06	-	COG3315Q	methyltransferase, , family protein
MSMEG_3054	-1.75038	7.68449	4.13005e-06	2.42416e-05	coaBC	COG0452H	bifunctional phosphopantothenoylcysteine decarboxylase/phosphopantothenate synthase
MSMEG_2881	-1.74948	2.931	0.000194769	0.00077024	-	COG1012C	aldehyde dehydrogenase
MSMEG_0847	-1.74828	4.16819	1.09178e-05	5.82706e-05	-	COG1006P	monovalent cation/H+ antiporter subunit C
MSMEG_0390	-1.74686	6.6965	6.12088e-07	4.30023e-06	-	COG1835I	acyltransferase
MSMEG_3265	-1.74649	4.65965	4.84368e-06	2.80477e-05	-	COG1063ER	arabitol-phosphate dehydrogenase
MSMEG_1030	-1.74604	7.36466	0.000393912	0.00143573	-	COG2072P	monooxygenase
MSMEG_5197	-1.74595	5.10291	3.07081e-06	1.87268e-05	-	COG1960I	long-chain specific acyl-CoA dehydrogenase
MSMEG_3046	-1.74398	5.81094	4.13342e-05	0.000194922	carA	COG0505EF	carbamoyl phosphate synthase small subunit
MSMEG_0059	-1.74178	5.65235	2.05596e-05	0.000102872	-	COG0464O	ATPase AAA
MSMEG_1049	-1.74016	6.32255	3.47832e-07	2.5918e-06	-	COG2226H	UbiE/COQ5 family methyltransferase
MSMEG_6130	-1.73988	6.44776	4.16809e-07	3.04642e-06	-	COG4251T	two-component sensor protein
MSMEG_2317	-1.73887	6.87972	1.62775e-06	1.05945e-05	-	COG1064R	alcohol dehydrogenase
MSMEG_3773	-1.7384	5.32571	2.00184e-06	1.27736e-05	argD	COG4992E	acetylornithine aminotransferase
MSMEG_0751	-1.73699	4.25787	9.72041e-06	5.28217e-05	-	COG3552R	hypothetical protein
MSMEG_4536	-1.73698	7.09977	2.191e-05	0.000108917	-	-	hypothetical protein
MSMEG_6096	-1.73658	4.99623	6.22179e-06	3.49405e-05	-	COG1521K	pantothenate kinase
MSMEG_1861	-1.73654	5.1156	1.9263e-06	1.23373e-05	-	-	hypothetical protein
MSMEG_1434	-1.73128	3.73016	4.14336e-05	0.000195257	-	COG4319S	hypothetical protein
MSMEG_4393	-1.73063	2.09097	0.000755194	0.00252772	-	COG2513G	carboxyvinyl-carboxyphosphonate phosphorylmutase
MSMEG_4352	-1.72573	4.16737	2.51104e-05	0.000124199	-	-	hypothetical protein
MSMEG_0316	-1.72568	5.57445	1.96135e-06	1.25268e-05	-	COG1940KG	NagC regulator
MSMEG_3877	-1.7256	3.33195	6.10119e-05	0.000274913	cobM	COG2875H	precorrin-4 C(11)-methyltransferase
MSMEG_3266	-1.72368	4.65812	3.63201e-05	0.000173174	-	COG1653G	maltose/maltodextrin-binding protein
MSMEG_0835	-1.72293	7.09003	1.87316e-06	1.20193e-05	sodC	COG2032P	copper/zinc superoxide dismutase
MSMEG_5594	-1.72093	4.524	5.80833e-06	3.28059e-05	-	COG0069E	ferredoxin-dependent glutamate synthase
MSMEG_2283	-1.71977	5.65934	7.1985e-07	4.99801e-06	-	COG3464L	IS1096, tnpA protein
MSMEG_1037	-1.71837	6.93925	3.45789e-06	2.07564e-05	-	COG1064R	alcohol dehydrogenase
MSMEG_6190	-1.71778	6.91138	1.56708e-06	1.02366e-05	-	COG0491R	metallo-beta-lactamase
MSMEG_1805	-1.71766	5.63169	1.84269e-05	9.37689e-05	-	-	hypothetical protein
MSMEG_0389	-1.71749	7.05388	2.29547e-06	1.44596e-05	-	COG1819GC	glycosyl transferase family protein
MSMEG_4127	-1.71736	3.83476	1.456e-05	7.55429e-05	-	-	TnpC protein
MSMEG_2648	-1.71558	5.68254	8.36091e-07	5.75987e-06	-	COG2977Q	Sfp-type phosphopantetheinyl transferase
MSMEG_2574	-1.71388	6.33687	2.16888e-06	1.37137e-05	-	-	hypothetical protein
MSMEG_5896	-1.70046	6.01092	3.8461e-06	2.27495e-05	-	COG1463Q	virulence factor Mce family protein
MSMEG_4741	-1.69949	6.71825	2.47032e-06	1.54199e-05	-	COG2409R	MmpL protein
MSMEG_4688	-1.69931	6.57364	8.56175e-06	4.69328e-05	-	COG2761Q	hypothetical protein
MSMEG_2351	-1.69773	8.52714	1.90131e-05	9.62538e-05	etfB	COG2086C	electron transfer flavoprotein subunit beta
MSMEG_4588	-1.69747	2.58282	0.000345951	0.00128611	-	COG0600P	nitrate/sulfonate/bicarbonate ABC transporter inner membrane protein
MSMEG_5940	-1.6966	4.94093	6.83265e-06	3.80605e-05	-	COG3971Q	2-keto-4-pentenoate hydratase
MSMEG_6422	-1.69446	8.89028	0.000325022	0.00121684	-	COG1528P	ferritin family protein
MSMEG_0832	-1.6928	6.21553	5.8362e-07	4.12548e-06	def	COG0242J	peptide deformylase
MSMEG_5677	-1.6926	5.3314	4.96495e-06	2.86535e-05	-	-	hypothetical protein
MSMEG_5759	-1.69125	3.95381	2.53206e-05	0.000125059	-	-	PE family protein
MSMEG_5533	-1.68895	5.07632	3.73764e-06	2.22033e-05	-	COG1146C	4Fe-4S ferredoxin
MSMEG_4031	-1.68735	2.49541	0.000592427	0.00206524	-	-	hypothetical protein
MSMEG_5792	-1.68722	5.82756	9.32646e-07	6.37031e-06	-	-	hypothetical protein
MSMEG_3692	-1.68622	3.22971	0.000145581	0.000597313	galK	COG0153G	galactokinase
MSMEG_0116	-1.68463	3.59838	0.000387302	0.00141463	-	COG1116P	taurine import ATP-binding protein TauB
MSMEG_4314	-1.68328	5.39829	1.25969e-06	8.43139e-06	-	-	hypothetical protein
MSMEG_5265	-1.6791	7.45137	1.02602e-05	5.52752e-05	-	COG0626E	cystathionine gamma-synthase
MSMEG_0083	-1.6787	5.69251	7.86158e-06	4.33016e-05	-	COG1404O	membrane-anchored mycosin mycp1
MSMEG_5145	-1.67768	3.42457	7.66501e-05	0.000338727	-	COG1653G	extracellular solute-binding protein
MSMEG_5617	-1.67614	9.47439	0.000604005	0.00209817	-	-	immunogenic protein MPT63
MSMEG_6103	-1.67365	4.38313	1.06459e-05	5.70405e-05	folP	COG0294H	dihydropteroate synthase
MSMEG_2647	-1.67363	7.18248	5.4627e-06	3.10576e-05	-	COG1409R	metallophosphoesterase
MSMEG_3710	-1.67328	4.00059	0.000111031	0.000471008	-	COG3038C	cytochrome b561 family protein
MSMEG_5678	-1.67231	4.28807	2.60044e-05	0.000128069	-	COG0346E	glyoxalase/bleomycin resistance protein/dioxygenase
MSMEG_5687	-1.67142	4.3451	3.30023e-05	0.000159007	-	COG0566J	23s ribosomal RNA methyltransferase
MSMEG_4284	-1.67024	7.15001	5.01364e-06	2.89103e-05	-	COG1090R	hypothetical protein
MSMEG_4959	-1.66928	7.57552	2.56284e-05	0.000126346	argS	COG0018J	arginyl-tRNA synthetase
MSMEG_0500	-1.66914	4.13234	1.33534e-05	7.02357e-05	-	COG2508TQ	regulator of polyketide synthase expression
MSMEG_0591	-1.66872	2.95452	0.000297959	0.00112655	rhaB	COG1070G	rhamnulokinase
MSMEG_4770	-1.66821	4.17106	1.37713e-05	7.20482e-05	-	-	hypothetical protein
MSMEG_0827	-1.6652	3.31966	0.000115947	0.000489451	-	COG2814G	major facilitator superfamily protein
MSMEG_0311	-1.66486	7.51417	1.6931e-05	8.69923e-05	-	COG0438M	glycosyltransferase
MSMEG_1632	-1.66284	5.20638	2.54491e-06	1.58138e-05	-	COG0419L	hypothetical protein
MSMEG_4892	-1.66152	2.7709	0.00044684	0.00160736	-	-	hypothetical protein
MSMEG_5325	-1.66051	5.68181	1.1725e-05	6.20973e-05	-	-	hypothetical protein
MSMEG_1955	-1.65991	4.67931	4.6279e-05	0.000215146	-	-	hypothetical protein
MSMEG_6155	-1.65913	5.55056	1.69545e-06	1.09814e-05	-	COG3464L	IS1096, tnpA protein
MSMEG_1074	-1.65614	5.41451	2.1691e-06	1.37137e-05	-	COG0726G	polysaccharide deacetylase
MSMEG_2656	-1.65455	9.4701	5.53423e-05	0.000252339	gpsI	COG1185J	polynucleotide phosphorylase
MSMEG_3598	-1.65388	5.25005	3.78466e-06	2.24354e-05	-	COG1879G	periplasmic sugar-binding proteins
MSMEG_3027	-1.65382	6.10352	9.28221e-07	6.34638e-06	-	COG1559R	hypothetical protein
MSMEG_1382	-1.65132	5.00151	4.1217e-05	0.000194636	-	COG2409R	MmpL5 protein
MSMEG_3028	-1.64964	4.71319	5.39451e-06	3.0797e-05	aroE	COG0169E	shikimate 5-dehydrogenase
MSMEG_6191	-1.64913	5.6362	1.66565e-06	1.08189e-05	-	COG0251J	translation initiation inhibitor
MSMEG_0081	-1.64248	3.15685	0.000656998	0.00225035	-	COG0718S	hypothetical protein
MSMEG_0636	-1.64238	6.87186	6.7383e-06	3.75958e-05	-	-	hypothetical protein
MSMEG_0015	-1.63773	3.45992	0.000413699	0.00150307	-	COG1120PH	ferric enterobactin transport ATP-binding protein FepC
MSMEG_0066	-1.6368	6.49776	8.51507e-06	4.67514e-05	-	COG4842S	early secretory antigenic target, 6 kDa
MSMEG_3605	-1.63472	2.96391	0.000353794	0.00131031	-	COG1063ER	sorbitol dehydrogenase
MSMEG_1333	-1.63411	3.04564	0.000213978	0.000836117	-	COG3673S	hypothetical protein
MSMEG_3105	-1.63285	8.12042	3.65778e-05	0.000174282	cyoE	COG0109O	protoheme IX farnesyltransferase
MSMEG_3086	-1.63153	7.69358	1.49517e-05	7.71925e-05	tpiA	COG0149G	triosephosphate isomerase
MSMEG_4510	-1.63085	5.05103	4.29573e-05	0.000202023	-	COG1020Q	peptide synthetase mbtf
MSMEG_4112	-1.62871	5.03796	1.18708e-05	6.28211e-05	-	COG0318IQ	cyclohexanecarboxylate-CoA ligase
MSMEG_1581	-1.62858	3.77143	4.9314e-05	0.000228031	-	COG5517Q	hypothetical protein
MSMEG_1513	-1.62802	5.56842	3.58228e-06	2.13912e-05	-	COG2141C	hypothetical protein
MSMEG_4490	-1.62738	5.65236	3.34843e-06	2.01652e-05	uppS	COG0020I	UDP pyrophosphate synthase
MSMEG_0490	-1.62722	4.03103	5.56081e-05	0.000253383	-	COG1024I	enoyl-CoA hydratase
MSMEG_1721	-1.62708	4.05062	3.74378e-05	0.000177765	-	COG2801L	IS1137, transposase orfB
MSMEG_6186	-1.62331	3.2482	0.000148153	0.000605722	-	COG0526OC	hypothetical protein
MSMEG_4078	-1.6211	5.5156	7.68908e-06	4.24534e-05	-	COG2271G	metabolite transporter YaaU
MSMEG_2003	-1.62106	5.60262	3.23267e-06	1.96158e-05	-	COG3464L	IS1096, tnpA protein
MSMEG_2434	-1.61984	6.29399	2.44719e-06	1.52894e-05	-	-	hypothetical protein
MSMEG_0830	-1.61924	5.41653	3.33604e-06	2.01479e-05	-	COG0456R	acetyltransferase, gnat family protein
MSMEG_5696	-1.619	6.45245	4.2464e-06	2.48398e-05	-	COG1278K	cold-shock DNA-binding domain-containing protein
MSMEG_6926	-1.61832	5.91886	3.50676e-06	2.09948e-05	-	COG0617J	tRNA adenylyltransferase
MSMEG_4947	-1.61734	5.41747	4.20761e-06	2.46338e-05	-	COG0472M	glycosyl trasferase
MSMEG_4398	-1.61652	3.79076	8.72067e-05	0.000380493	-	COG2141C	hypothetical protein
MSMEG_1134	-1.61573	6.83187	7.71681e-05	0.000340578	-	COG0501O	heat shock protein HtpX
MSMEG_0346	-1.61506	3.40305	0.000107902	0.000459717	-	COG1463Q	virulence factor
MSMEG_3259	-1.61253	5.55534	2.80381e-06	1.72205e-05	-	COG1960I	acyl-CoA dehydrogenase
MSMEG_0397	-1.61181	5.72557	2.6598e-06	1.64093e-05	-	COG3464L	IS1096, tnpA protein
MSMEG_4141	-1.6032	5.49309	6.54731e-05	0.000293478	-	COG2141C	hypothetical protein
MSMEG_1531	-1.60316	4.70437	2.92828e-05	0.000142785	-	COG5516R	hypothetical protein
MSMEG_3926	-1.60302	5.13208	0.000114316	0.000483456	-	COG0474P	cation-transporting ATPase Pma1
MSMEG_3646	-1.60144	6.63488	4.76671e-06	2.76485e-05	-	COG0789K	MerR family transcriptional regulator
MSMEG_2163	-1.59958	4.17039	0.000574418	0.00200923	-	COG1012C	aldehyde dehydrogenase
MSMEG_0778	-1.59226	6.25199	3.22279e-05	0.000155493	-	COG2188K	transcriptional regulator
MSMEG_2771	-1.58745	6.01248	2.49446e-06	1.55424e-05	-	COG0569P	TrkA protein
MSMEG_4114	-1.58709	4.40261	3.39358e-05	0.000162934	menB	COG0447H	naphthoate synthase
MSMEG_1137	-1.58706	4.91312	0.000106637	0.00045461	-	COG0531E	amino acid permease
MSMEG_0005	-1.58645	8.82039	9.90822e-05	0.0004253	gyrB	COG0187L	DNA gyrase subunit B
MSMEG_4572	-1.58461	6.41221	3.33409e-06	2.01479e-05	-	COG1466L	hypothetical protein
MSMEG_6697	-1.58194	5.7385	9.15839e-06	4.99647e-05	-	COG3464L	IS1096, tnpA protein
MSMEG_6282	-1.5815	6.68086	1.66493e-05	8.5673e-05	-	-	KanY protein
MSMEG_3931	-1.58126	5.2831	0.000390156	0.0014243	-	COG1139C	[NiFe] hydrogenase subunit beta
MSMEG_0007	-1.5801	6.10313	2.42941e-06	1.52059e-05	-	COG0392S	hypothetical protein
MSMEG_0031	-1.57781	6.92042	1.94844e-05	9.83504e-05	-	COG0768M	penicillin binding protein transpeptidase domain-containing protein
MSMEG_2962	-1.57521	7.6253	3.13869e-05	0.000151861	secF	COG0341U	preprotein translocase subunit SecF
MSMEG_6435	-1.57409	3.54324	0.000230742	0.000895522	-	-	hypothetical protein
MSMEG_1643	-1.57289	6.41193	1.07845e-05	5.76935e-05	-	COG1520S	hypothetical protein
MSMEG_4107	-1.57107	2.9842	0.000295046	0.00111738	-	COG0406G	phosphoglycerate mutase
MSMEG_2431	-1.57099	5.83547	5.08817e-06	2.9199e-05	-	COG1228Q	amidohydrolase
MSMEG_5560	-1.57014	3.83294	5.52813e-05	0.000252325	-	-	hypothetical protein
MSMEG_0457	-1.56726	6.40993	0.000200541	0.00079034	-	COG0187L	DNA topoisomerase IV subunit B
MSMEG_5841	-1.56713	5.95426	6.60113e-06	3.68603e-05	purC	COG0152F	phosphoribosylaminoimidazole-succinocarboxamide synthase
MSMEG_6412	-1.56673	6.42646	1.40903e-05	7.34938e-05	-	-	hypothetical protein
MSMEG_3885	-1.56453	7.36666	2.86023e-05	0.000139664	-	COG4581L	DEAD/DEAH box helicase
MSMEG_1657	-1.56356	6.84873	9.98966e-06	5.4114e-05	trpS	COG0180J	tryptophanyl-tRNA synthetase
MSMEG_0400	-1.56173	11.0995	0.000136268	0.000564845	-	COG1020Q	peptide synthetase
MSMEG_6571	-1.56172	5.1056	1.84125e-05	9.37646e-05	-	-	hypothetical protein
MSMEG_6193	-1.56123	6.15016	8.85713e-06	4.84749e-05	-	COG0003P	anion-transporting ATPase
MSMEG_0060	-1.56074	5.42159	0.000118176	0.000497337	-	-	hypothetical protein
MSMEG_5657	-1.56045	4.49569	5.62251e-05	0.000255898	-	COG0583K	LysR family transcriptional regulator
MSMEG_0759	-1.56008	6.84809	9.27548e-05	0.000401646	purA	COG0104F	adenylosuccinate synthetase
MSMEG_3479	-1.55992	9.28237	0.000131484	0.000547319	tpx	COG2077O	thiol peroxidase
MSMEG_2616	-1.55883	5.26028	8.29136e-06	4.55595e-05	cobO	COG2109H	cob(I)yrinic acid a,c-diamide adenosyltransferase
MSMEG_4269	-1.55623	7.07713	1.97798e-05	9.96226e-05	asnB	COG0367E	asparagine synthase
MSMEG_0866	-1.5557	7.99088	0.000153015	0.000623009	-	COG1061KL	DNA or RNA helicase of superfamily protein II
MSMEG_5664	-1.55452	7.31851	3.07895e-05	0.000149076	-	COG0545O	hypothetical protein
MSMEG_4263	-1.55072	9.31542	0.000116397	0.00049075	-	COG1290C	ubiquinol-cytochrome C reductase cytochrome b subunit
MSMEG_5428	-1.5496	4.96195	4.96871e-05	0.000229287	arsC	COG1393P	arsenate reductase
MSMEG_3219	-1.54875	8.61807	5.62715e-05	0.000255898	trpC	COG0134E	indole-3-glycerol-phosphate synthase
MSMEG_5414	-1.54868	6.21507	3.14514e-06	1.91293e-05	-	COG1507S	septum formation initiator subfamily protein
MSMEG_0892	-1.54601	4.40684	3.06881e-05	0.000148689	-	-	hypothetical protein
MSMEG_5442	-1.54502	6.3636	3.4081e-06	2.04754e-05	-	COG0334E	glutamate dehydrogenase
MSMEG_0235	-1.53981	4.13873	0.000101408	0.000434202	-	-	hypothetical protein
MSMEG_4304	-1.5382	4.65617	2.87312e-05	0.000140194	-	COG1396K	regulatory protein
MSMEG_5831	-1.53789	7.03068	1.75979e-05	9.01499e-05	purQ	COG0047F	phosphoribosylformylglycinamidine synthase I
MSMEG_3059	-1.53771	6.03454	1.80645e-05	9.22657e-05	-	COG0657I	esterase
MSMEG_6272	-1.53719	4.78221	0.000427313	0.00154357	-	COG2902E	NAD-glutamate dehydrogenase
MSMEG_0579	-1.5361	4.72942	3.16779e-05	0.000153061	-	COG2508TQ	Fis family transcriptional regulator
MSMEG_0202	-1.53484	5.87195	1.82455e-05	9.31212e-05	-	COG3464L	IS1096, tnpA protein
MSMEG_3084	-1.53466	9.10433	9.57604e-05	0.000412069	gap	COG0057G	glyceraldehyde-3-phosphate dehydrogenase
MSMEG_4394	-1.53292	4.37081	5.03739e-05	0.000232145	-	COG0583K	LysR family transcriptional regulator
MSMEG_5191	-1.53243	6.16548	6.55379e-06	3.66554e-05	-	COG0663R	siderophore binding protein
MSMEG_4851	-1.53143	3.00459	0.000554271	0.00194801	-	COG1804C	caib/baif family protein
MSMEG_1529	-1.52696	5.43641	9.17187e-05	0.000397409	-	COG0400R	serine esterase, cutinase
MSMEG_4111	-1.52672	3.84931	0.000665589	0.00227198	-	COG1804C	alpha-methylacyl-CoA racemase
MSMEG_2589	-1.52494	4.39829	5.2132e-05	0.000239446	-	COG4954S	hypothetical protein
MSMEG_1822	-1.52465	5.97366	5.72793e-05	0.000259794	-	COG0340H	biotin-[acetyl-CoA-carboxylase] ligase
MSMEG_6089	-1.52294	8.26085	0.000266086	0.00101834	-	COG5446S	hypothetical protein
MSMEG_3501	-1.52263	4.2879	8.75477e-05	0.000381739	-	-	hypothetical protein
MSMEG_4834	-1.52263	4.25619	0.000207686	0.000814305	-	COG1804C	L-carnitine dehydratase/bile acid-inducible protein F
MSMEG_2668	-1.51871	4.86806	3.57253e-05	0.000170574	-	-	hypothetical protein
MSMEG_4181	-1.51835	4.26528	0.00010128	0.000434102	hisE	COG0140E	phosphoribosyl-ATP pyrophosphatase
MSMEG_1003	-1.5164	5.75383	1.01857e-05	5.50459e-05	-	COG3464L	IS1096, tnpA protein
MSMEG_5969	-1.51548	8.07946	0.000103798	0.000443711	-	-	hypothetical protein
MSMEG_5714	-1.51466	3.06724	0.000323719	0.00121262	-	COG1028IQR	short-chain dehydrogenase/reductase SDR
MSMEG_0179	-1.51059	3.70701	0.000150058	0.00061278	-	COG1802K	GntR family transcriptional regulator
MSMEG_6396	-1.51032	5.68618	2.39423e-05	0.000118507	-	COG0627R	antigen 85-C
MSMEG_5147	-1.51011	2.99682	0.000645629	0.00222147	-	COG0395G	sugar ABC transporter transmembrane protein
MSMEG_5846	-1.51001	4.74638	4.37336e-05	0.000204973	-	COG2124Q	NikQ protein
MSMEG_6389	-1.50904	7.67091	9.80162e-05	0.000420986	-	COG1807M	arabinosyltransferase A
MSMEG_4115	-1.50857	3.89493	0.0005283	0.00186722	-	COG1250I	3-hydroxybutyryl-CoA dehydrogenase
MSMEG_3119	-1.50846	5.28501	2.56363e-05	0.000126346	-	COG1131V	ABC transporter ATP-binding protein
MSMEG_5747	-1.50434	3.06597	0.000515069	0.00182608	-	COG0223J	hypothetical protein
MSMEG_1059	-1.50409	5.86606	1.37864e-05	7.20725e-05	-	COG3464L	IS1096, tnpA protein
MSMEG_3670	-1.5021	3.44415	0.000544388	0.00191817	-	COG2076P	transporter small multidrug resistance (SMR) family protein
MSMEG_0771	-1.50169	3.53089	0.000192493	0.000763431	-	COG4221R	short chain dehydrogenase
MSMEG_1322	-1.4989	5.95006	1.3956e-05	7.28482e-05	-	COG1376S	ErfK/YbiS/YcfS/YnhG family protein
MSMEG_6562	-1.49774	3.60868	0.000592854	0.00206569	-	COG1960I	acyl-CoA dehydrogenase
MSMEG_0576	-1.49669	4.30815	8.01557e-05	0.000352634	-	COG2409R	MmpL4 protein
MSMEG_5277	-1.49439	3.80965	9.38277e-05	0.000405272	-	COG1024I	enoyl-CoA hydratase
MSMEG_3705	-1.49436	3.70088	0.000555192	0.00195025	-	COG2814G	major facilitator superfamily protein
MSMEG_6502	-1.4939	5.49252	7.98269e-05	0.000351412	-	-	hypothetical protein
MSMEG_1576	-1.49323	5.68666	2.60537e-05	0.000128162	-	COG0596R	alpha/beta hydrolase
MSMEG_4684	-1.48878	5.89541	3.58241e-05	0.000170928	-	COG0698G	ribose-5-phosphate isomerase B
MSMEG_0846	-1.48786	6.3493	8.55876e-06	4.69328e-05	-	COG0651CP	monovalent cation/H+ antiporter subunit D
MSMEG_0456	-1.48776	6.92842	0.000653037	0.00224135	-	COG0188L	DNA gyrase subunit A
MSMEG_1427	-1.48761	3.62056	0.000654238	0.00224436	-	COG2271G	transmembrane efflux protein
MSMEG_2441	-1.4863	7.45924	0.000109155	0.000464197	lepB	COG0681U	signal peptidase I
MSMEG_4129	-1.48597	4.27696	0.000207993	0.000815042	-	COG3226S	hypothetical protein
MSMEG_0401	-1.48522	10.0151	0.000282278	0.00107375	-	COG1020Q	non-ribosomal peptide synthase
MSMEG_6404	-1.48521	7.31524	7.22433e-05	0.000320487	glf	COG0562M	UDP-galactopyranose mutase
MSMEG_4967	-1.48421	6.17206	1.00563e-05	5.43891e-05	-	COG2141C	hypothetical protein
MSMEG_2543	-1.48154	6.35943	1.02145e-05	5.51151e-05	cdsA	COG0575I	phosphatidate cytidylyltransferase
MSMEG_1701	-1.48135	4.61018	0.000167795	0.000674807	-	COG0005F	purine nucleoside phosphorylase
MSMEG_3188	-1.48122	5.89553	5.23107e-05	0.000240106	bioA	COG0161H	adenosylmethionine-8-amino-7-oxononanoate aminotransferase
MSMEG_2075	-1.48018	4.12145	0.000137857	0.000570399	hmgA	COG3508Q	homogentisate 1,2-dioxygenase
MSMEG_3905	-1.48007	5.38797	2.09334e-05	0.000104515	-	COG1550S	hypothetical protein
MSMEG_0404	-1.47944	5.77158	4.42187e-05	0.000206404	-	COG3795S	sigma associated protein
MSMEG_5241	-1.47838	7.58459	0.000377297	0.00138544	-	COG4585T	GAF family protein
MSMEG_0534	-1.47787	4.35488	0.000713336	0.00241224	-	COG2814G	permease, major facilitator family protein
MSMEG_6352	-1.47722	5.7476	1.37587e-05	7.20369e-05	-	-	hypothetical protein
MSMEG_2683	-1.47373	5.98995	1.69846e-05	8.72028e-05	thyX	COG1351F	FAD-dependent thymidylate synthase
MSMEG_5613	-1.47294	3.02393	0.000673659	0.00229403	-	-	transmembrane protein
MSMEG_6916	-1.47107	6.16032	1.04262e-05	5.6099e-05	-	COG4221R	short chain dehydrogenase
MSMEG_0814	-1.46791	4.61332	0.000336041	0.00125333	-	COG4270S	membrane protein
MSMEG_1947	-1.46679	7.40379	0.000203246	0.000800086	-	COG0695O	hypothetical protein
MSMEG_3733	-1.46654	5.64082	1.92819e-05	9.74712e-05	-	-	hypothetical protein
MSMEG_2961	-1.46647	8.27823	0.000124691	0.000521228	secD	COG0342U	preprotein translocase subunit SecD
MSMEG_5443	-1.46303	3.60885	0.000242562	0.00093875	-	COG1252C	dehydrogenase
MSMEG_6401	-1.46013	7.09621	6.77701e-05	0.0003022	-	COG0382H	phosphoribose diphosphate:decaprenyl-phosphate phosphoribosyltransferase
MSMEG_0068	-1.45695	6.15048	2.03508e-05	0.000102125	-	-	transmembrane protein
MSMEG_2759	-1.45555	5.71331	1.79516e-05	9.18934e-05	-	-	hypothetical protein
MSMEG_1656	-1.45462	4.9016	6.87799e-05	0.00030591	xth	COG0708L	exodeoxyribonuclease III
MSMEG_1041	-1.45387	7.61307	0.000121615	0.000510561	serB	COG0560E	phosphoserine phosphatase
MSMEG_0768	-1.45212	5.91898	1.6823e-05	8.65024e-05	-	COG0607P	hypothetical protein
MSMEG_6539	-1.44092	7.47415	0.000469681	0.00168162	-	-	hypothetical protein
MSMEG_2484	-1.43375	4.60656	7.33951e-05	0.000325386	-	-	hypothetical protein
MSMEG_2773	-1.43243	5.96819	6.03782e-05	0.000272236	-	COG2265J	RNA methyltransferase
MSMEG_4631	-1.43216	5.93293	9.44634e-05	0.000407507	-	COG5403S	hypothetical protein
MSMEG_1108	-1.43172	5.5548	7.84041e-05	0.000345591	-	COG0596R	alpha/beta hydrolase
MSMEG_4437	-1.42947	3.39213	0.00086901	0.00286274	ctaD	COG0843C	cytochrome C oxidase subunit I
MSMEG_0898	-1.42615	4.74912	0.00012857	0.000536811	-	COG0191G	tagatose-1,6-bisphosphate aldolase GatY
MSMEG_1953	-1.4232	4.25871	0.000128988	0.000537579	-	-	transcription factor WhiB
MSMEG_3248	-1.42258	6.37248	0.000102579	0.000438943	-	COG0559E	branched-chain amino acid ABC transporter permease
MSMEG_3002	-1.42251	4.04069	0.000250679	0.000966364	-	COG2272I	para-nitrobenzyl esterase
MSMEG_0242	-1.42086	5.50368	3.35656e-05	0.000161382	-	-	hypothetical protein
MSMEG_1577	-1.42075	4.19707	0.000166018	0.000669223	-	COG0802R	hypothetical protein
MSMEG_1880	-1.41995	5.02959	8.61634e-05	0.000377136	-	-	hypothetical protein
MSMEG_1559	-1.41959	7.3746	0.000863887	0.00284723	glmM	COG1109G	phosphoglucosamine mutase
MSMEG_0558	-1.41913	6.89146	0.000196367	0.000776111	-	-	hypothetical protein
MSMEG_6033	-1.41782	5.50782	6.71773e-05	0.00030014	-	COG3064M	hypothetical protein
MSMEG_0484	-1.416	3.50735	0.000346717	0.00128731	-	COG2421C	formamidase
MSMEG_0858	-1.41305	7.26769	0.000145066	0.000595575	-	COG0464O	cell division control protein Cdc48
MSMEG_1649	-1.41152	4.61463	0.000141636	0.000583581	-	COG0654HC	FAD dependent oxidoreductase
MSMEG_2765	-1.41101	6.57427	5.49635e-05	0.000251278	dut	COG0756F	deoxyuridine 5'-triphosphate nucleotidohydrolase
MSMEG_6143	-1.40903	5.51416	3.69157e-05	0.000175649	-	-	hypothetical protein
MSMEG_0317	-1.4059	8.11511	0.000264828	0.00101409	-	-	hypothetical protein
MSMEG_5902	-1.40541	5.96584	0.000551608	0.00193964	-	COG0767Q	hypothetical protein
MSMEG_3776	-1.40322	4.85855	0.00048208	0.00171797	argC	COG0002E	N-acetyl-gamma-glutamyl-phosphate reductase
MSMEG_1169	-1.40214	4.79718	0.000147079	0.000602046	-	COG2814G	integral membrane transporter
MSMEG_3833	-1.40025	10.3491	0.00082188	0.00272181	rpsA	COG0539J	30S ribosomal protein S1
MSMEG_6285	-1.39946	7.43133	0.000323569	0.00121262	-	COG2812L	DNA polymerase III subunits gamma and tau
MSMEG_5787	-1.39931	6.56449	8.96287e-05	0.000389825	-	-	hypothetical protein
MSMEG_5898	-1.3992	5.55917	0.000115001	0.000486053	-	COG1463Q	virulence factor Mce family protein
MSMEG_1486	-1.39898	4.14176	0.000260746	0.00100125	-	COG1595K	RNA polymerase sigma factor SigL
MSMEG_5556	-1.39867	6.18892	0.000706666	0.00239439	-	COG2814G	MFS permease
MSMEG_2926	-1.39858	8.71247	0.000336389	0.00125371	-	COG1125E	glycine betaine/carnitine/choline transport ATP-binding protein opuCA
MSMEG_4128	-1.39855	5.18768	0.000162099	0.000655343	-	COG2226H	hypothetical protein
MSMEG_1924	-1.39706	5.37964	5.14931e-05	0.000236827	-	COG1247M	N-acetyltransferase Ats1
MSMEG_3189	-1.39598	4.40736	0.000367116	0.00135021	bioF	COG0156H	8-amino-7-oxononanoate synthase
MSMEG_5676	-1.39583	6.48263	9.32616e-05	0.00040308	-	COG0372C	citrate synthase 2
MSMEG_0033	-1.39577	7.35499	0.000156472	0.000635583	-	COG0631T	protein phosphatase 2C
MSMEG_4692	-1.39497	6.79049	6.55347e-05	0.000293563	-	-	hypothetical protein
MSMEG_5897	-1.39384	6.06749	0.00022948	0.000891128	-	COG1463Q	virulence factor mce family protein
MSMEG_4752	-1.39209	7.4398	0.000302157	0.00114054	-	-	hypothetical protein
MSMEG_0922	-1.39179	6.17115	3.56651e-05	0.000170405	deoC	COG0274F	deoxyribose-phosphate aldolase
MSMEG_5276	-1.38772	4.57539	0.00023165	0.000898542	-	COG1024I	3-hydroxyisobutyryl-CoA hydrolase
MSMEG_3512	-1.38535	5.65893	3.93657e-05	0.000186533	-	COG1058R	competence damage-inducible protein A
MSMEG_0896	-1.38152	4.75882	0.000307943	0.00115984	-	COG2814G	integral membrane transporter
MSMEG_3051	-1.38107	6.42884	8.63012e-05	0.000377443	gmk	COG0194F	guanylate kinase
MSMEG_0959	-1.38065	4.59804	0.000194337	0.000769415	-	-	transmembrane protein
MSMEG_5830	-1.37933	6.57055	5.09776e-05	0.000234613	-	COG1659S	hypothetical protein
MSMEG_2321	-1.3783	7.66533	0.000252235	0.000971818	serB	COG0560E	phosphoserine phosphatase
MSMEG_2378	-1.37821	7.88896	0.000384963	0.00140833	serA	COG0111HE	D-3-phosphoglycerate dehydrogenase
MSMEG_1249	-1.37606	4.88968	0.000167635	0.000674807	-	COG2801L	ISMsm7, transposase orfB
MSMEG_3680	-1.37495	5.93326	0.000886506	0.00291202	-	-	hypothetical protein
MSMEG_0454	-1.37466	6.15905	3.02427e-05	0.000147153	-	COG2186K	GntR family transcriptional regulator
MSMEG_4252	-1.37297	4.60183	0.000343148	0.00127707	-	-	hypothetical protein
MSMEG_2125	-1.37219	4.99697	9.02199e-05	0.000391787	-	COG1414K	glycerol operon regulatory protein
MSMEG_3426	-1.372	3.89516	0.00045265	0.00162402	-	COG0300R	short chain dehydrogenase
MSMEG_5534	-1.37035	8.03492	0.000404118	0.00146981	pcrA	COG0210L	ATP-dependent DNA helicase PcrA
MSMEG_4912	-1.3684	6.78927	0.00017079	0.000684054	-	COG1199KL	helicase
MSMEG_0061	-1.36754	6.42868	0.000368328	0.00135395	-	COG1674D	ftsk/SpoIIIE family protein
MSMEG_0863	-1.36688	5.59918	0.000130981	0.000545554	-	COG1028IQR	short chain dehydrogenase
MSMEG_3085	-1.36686	8.2836	0.000309312	0.00116436	pgk	COG0126G	phosphoglycerate kinase
MSMEG_5133	-1.3664	5.69245	0.000733757	0.00247158	-	-	hypothetical protein
MSMEG_0970	-1.36436	4.92464	0.000143743	0.000590687	-	COG0406G	phosphoglycerate mutase
MSMEG_3212	-1.36359	4.36983	0.00035632	0.00131683	hisI	COG0139E	phosphoribosyl-AMP cyclohydrolase
MSMEG_1946	-1.3602	7.41269	0.000254666	0.000980634	nudC	COG2816L	NADH pyrophosphatase
MSMEG_1819	-1.36009	6.31763	0.00014379	0.000590687	purK	COG0026F	phosphoribosylaminoimidazole carboxylase ATPase subunit
MSMEG_0048	-1.35681	5.96647	5.95645e-05	0.000269096	-	COG3871R	pyridoxamine 5'-phosphate oxidase
MSMEG_1830	-1.35658	5.55351	0.000204624	0.000804132	cofD	COG0391S	LPPG:FO 2-phospho-L-lactate transferase
MSMEG_6450	-1.35644	5.36675	0.000222431	0.000865219	-	-	hypothetical protein
MSMEG_5679	-1.35485	4.09683	0.000693265	0.00235446	-	COG0640K	DNA-binding protein
MSMEG_5713	-1.35103	5.52057	6.62218e-05	0.000296255	-	COG2814G	major facilitator family protein transporter
MSMEG_5126	-1.351	8.7858	0.000664277	0.00226959	fbiC	COG1060HR	FO synthase
MSMEG_4978	-1.35045	4.18707	0.000710119	0.00240254	cysNC	COG2895P	bifunctional sulfate adenylyltransferase subunit 1/adenylylsulfate kinase
MSMEG_1334	-1.34808	5.8444	0.000178472	0.000712748	-	COG0491R	metallo-beta-lactamase
MSMEG_3026	-1.34562	5.03148	0.000120979	0.000508199	-	COG0816L	Holliday junction resolvase-like protein
MSMEG_3170	-1.3454	4.61462	0.000345619	0.00128557	-	COG2501S	hypothetical protein
MSMEG_4275	-1.34452	5.16148	0.000216637	0.000844588	cobT	COG2038H	nicotinate-nucleotide--dimethylbenzimidazole phosphoribosyltransferase
MSMEG_3567	-1.34397	5.08401	0.000162637	0.000656749	-	COG1024I	enoyl-CoA hydratase
MSMEG_6100	-1.34324	3.92688	0.000617138	0.00213625	-	-	hypothetical protein
MSMEG_6605	-1.34018	3.65938	0.00055019	0.00193577	-	COG1695K	transcriptional regulatory protein
MSMEG_0351	-1.34018	3.6573	0.000562976	0.00197357	-	COG1463Q	virulence factor mce family protein
MSMEG_2359	-1.33886	6.01909	8.4576e-05	0.000370659	-	COG0620E	methionine synthase, vitamin-B12 independent
MSMEG_2500	-1.33408	5.09458	0.000162264	0.000655626	-	COG2755E	hypothetical protein
MSMEG_1580	-1.33132	5.31523	0.000136103	0.000564499	gcp	COG0533O	DNA-binding/iron metalloprotein/AP endonuclease
MSMEG_6821	-1.33013	6.35274	6.62068e-05	0.000296255	-	COG3170NU	NLP/P60 family protein
MSMEG_5839	-1.32793	7.29113	0.000289657	0.00109939	-	COG1770E	protease 2
MSMEG_5515	-1.32728	6.87971	0.00020557	0.000807388	purH	COG0138F	bifunctional phosphoribosylaminoimidazolecarboxamide formyltransferase/IMP cyclohydrolase
MSMEG_5415	-1.32666	8.40339	0.00058063	0.00202823	eno	COG0148G	phosphopyruvate hydratase
MSMEG_3532	-1.32567	6.15873	0.000159777	0.000647479	-	COG1171E	serine/threonine dehydratase
MSMEG_4771	-1.32487	4.46255	0.000315791	0.00118551	-	COG5271R	hypothetical protein
MSMEG_0030	-1.32351	6.86269	0.000243143	0.00094047	pknA	COG0515RTKL	serine/threonine protein kinase
MSMEG_0446	-1.32267	4.65587	0.000842797	0.00278572	-	COG1113E	putrescine importer
MSMEG_4700	-1.3217	7.96491	0.000608531	0.0021107	-	COG0488R	ABC transporter ATP-binding protein
MSMEG_6434	-1.31967	5.8179	0.000124488	0.000521034	-	-	hypothetical protein
MSMEG_1923	-1.31729	5.09984	0.000167718	0.000674807	-	-	membrane protein
MSMEG_4945	-1.31496	5.8753	0.000185716	0.000739108	-	COG3464L	IS1096, tnpA protein
MSMEG_6574	-1.3147	4.94732	0.000142498	0.000586781	-	-	hypothetical protein
MSMEG_6925	-1.31429	3.67436	0.00093527	0.00306052	-	-	hypothetical protein
MSMEG_4383	-1.31377	6.40792	0.000217364	0.000846943	-	COG2409R	MmpL5 protein
MSMEG_5840	-1.31287	4.57332	0.000259341	0.000996965	-	COG4270S	hypothetical protein
MSMEG_1872	-1.31196	5.10039	0.000471438	0.00168703	-	COG4842S	hypothetical protein
MSMEG_3533	-1.30686	4.60403	0.000621987	0.00214979	-	COG3104E	di-/tripeptide transporter
MSMEG_0236	-1.30426	4.69333	0.000524159	0.00185449	-	-	transmembrane protein
MSMEG_6075	-1.3028	5.70365	0.000159334	0.000646443	ispF	COG0245I	2-C-methyl-D-erythritol 2,4-cyclodiphosphate synthase
MSMEG_6604	-1.30068	4.46224	0.000671189	0.00228821	-	COG1309K	TetR family transcriptional regulator
MSMEG_6462	-1.30026	5.86307	0.000133232	0.000554263	-	COG3464L	IS1096, tnpA protein
MSMEG_4270	-1.30005	7.51101	0.000673738	0.00229403	-	COG0524G	adenosine kinase
MSMEG_4053	-1.29741	6.50247	0.000271196	0.0010356	-	COG3899R	transcriptional regulatory protein
MSMEG_4403	-1.29723	5.78929	0.000133397	0.000554611	-	COG3464L	IS1096, tnpA protein
MSMEG_1644	-1.29598	3.98054	0.000580012	0.0020271	-	-	hypothetical protein
MSMEG_3249	-1.29216	6.69147	0.00050923	0.00180817	-	COG4177E	branched-chain amino acid ABC transporter permease
MSMEG_0458	-1.28962	4.17052	0.000736894	0.00247851	-	COG4585T	two-component system sensor kinase
MSMEG_3214	-1.28864	5.87126	0.000182073	0.000725868	-	-	hypothetical protein
MSMEG_4090	-1.2864	4.54127	0.000996798	0.00323267	-	COG1414K	IclR family protein transcriptional regulator
MSMEG_4923	-1.28632	5.54124	0.000155345	0.000631375	-	COG1637L	hypothetical protein
MSMEG_0802	-1.28496	5.93175	0.000117441	0.000494546	-	COG3464L	IS1096, tnpA protein
MSMEG_4907	-1.28277	4.72434	0.000459845	0.00164812	-	COG1310R	Mov34/MPN/PAD-1 family protein
MSMEG_4976	-1.28266	5.60137	0.000168266	0.000675909	-	COG1335Q	isochorismatase hydrolase
MSMEG_0739	-1.28024	3.6638	0.0009792	0.00318159	-	COG0566J	spou rRNA methylase
MSMEG_6598	-1.27916	5.27604	0.000422883	0.00153159	-	COG0054H	riboflavin synthase subunit beta
MSMEG_6521	-1.27445	5.68073	0.00017524	0.00070106	-	COG3842E	sulfate/thiosulfate import ATP-binding protein CysA 2
MSMEG_3873	-1.27406	6.02804	0.000146394	0.000599953	-	COG1010H	cobalamin biosynthesis protein cobIJ
MSMEG_2314	-1.27054	5.93461	0.000247796	0.000955785	-	COG0627R	esterase
MSMEG_0859	-1.27026	6.55791	0.000198666	0.000783849	-	COG1309K	TetR family transcriptional regulator
MSMEG_4310	-1.26905	5.7934	0.000221645	0.000863033	cobD	COG1270H	cobalamin biosynthesis protein
MSMEG_2470	-1.26229	4.59376	0.000556069	0.00195234	-	COG1946I	acyl-CoA thioesterase
MSMEG_2090	-1.25965	5.48117	0.000532055	0.00187953	-	COG2177D	cell division protein FtsX
MSMEG_1327	-1.25877	5.83208	0.000356233	0.00131683	recB	COG1074L	exodeoxyribonuclease V subunit beta
MSMEG_1034	-1.25872	5.95247	0.000462324	0.00165614	-	COG0627R	esterase
MSMEG_4306	-1.25852	5.04392	0.000475458	0.00169877	-	COG1579R	hypothetical protein
MSMEG_3166	-1.25776	5.75573	0.000179083	0.000714776	-	COG3464L	IS1096, tnpA protein
MSMEG_2201	-1.25588	6.18763	0.000268889	0.00102793	-	COG2030I	ZbpA protein
MSMEG_4182	-1.25582	4.22966	0.000753933	0.00252479	-	COG2814G	arabinose-proton symporter
MSMEG_1684	-1.255	7.27898	0.00078352	0.00260984	-	COG5271R	hypothetical protein
MSMEG_2350	-1.25468	4.8624	0.000967958	0.00315399	-	COG2227H	hypothetical protein
MSMEG_4926	-1.25456	5.76249	0.000200074	0.00078895	-	COG3464L	IS1096, tnpA protein
MSMEG_3239	-1.254	5.91391	0.000172122	0.000688987	-	COG4585T	two-component system sensor kinase
MSMEG_4198	-1.25239	6.20102	0.000124053	0.000519846	pyrD	COG0167F	dihydroorotate dehydrogenase 2
MSMEG_2665	-1.24912	3.86233	0.000793561	0.00264073	-	COG4235O	hypothetical protein
MSMEG_2764	-1.24822	5.50378	0.000353746	0.00131031	-	-	hypothetical protein
MSMEG_2698	-1.24804	5.47839	0.000654726	0.00224492	-	COG4308Q	hypothetical protein
MSMEG_3697	-1.24782	5.98907	0.00032053	0.00120264	-	COG3464L	IS1096, tnpA protein
MSMEG_6270	-1.24711	5.57586	0.000574607	0.00200923	-	-	hypothetical protein
MSMEG_4966	-1.246	3.95629	0.000949233	0.00310179	-	COG4312S	CalU12 protein
MSMEG_6471	-1.24461	5.37912	0.000719012	0.00242786	-	COG0665E	glycine/D-amino acid oxidase
MSMEG_3031	-1.24429	5.2627	0.000303457	0.00114482	aroK	COG0703E	shikimate kinase
MSMEG_6183	-1.24275	6.78103	0.000359981	0.00132823	-	COG0265O	serine protease
MSMEG_3815	-1.23967	4.29583	0.000725303	0.0024467	-	COG2814G	drug efflux membrane protein
MSMEG_5895	-1.23699	6.56492	0.00070804	0.00239786	-	COG1463Q	virulence factor mce family protein
MSMEG_6148	-1.2362	5.81205	0.000244638	0.000945191	-	COG3464L	IS1096, tnpA protein
MSMEG_4905	-1.23403	6.3776	0.00019331	0.000766227	cysM	COG0031E	cysteine synthase B
MSMEG_4043	-1.23084	4.80626	0.000513794	0.0018225	-	COG2159R	amidohydrolase
MSMEG_1611	-1.2266	4.95878	0.000634114	0.00218731	-	COG1309K	TetR family transcriptional regulator
MSMEG_4191	-1.22617	6.6046	0.00035433	0.00131159	-	-	hypothetical protein
MSMEG_0860	-1.22504	5.56418	0.000311793	0.00117178	-	COG1183I	CDP-diacylglycerol--serine O-phosphatidyltransferase
MSMEG_4911	-1.22051	6.76071	0.000685513	0.00233074	pncB	COG1488H	nicotinate phosphoribosyltransferase
MSMEG_6184	-1.21795	6.44043	0.000294796	0.00111705	-	COG0596R	alpha/beta hydrolase
MSMEG_2339	-1.21015	5.85264	0.000382892	0.00140224	-	COG3464L	IS1096, tnpA protein
MSMEG_2692	-1.20919	5.22682	0.000431374	0.00155661	pgsA	COG0558I	CDP-diacylglycerol--glycerol-3-phosphate 3-phosphatidyltransferase
MSMEG_0701	-1.20406	4.72374	0.000657144	0.00225035	-	-	hypothetical protein
MSMEG_2618	-1.19767	6.8359	0.000708832	0.00239936	cobA	COG0007H	uroporphyrin-III C-methyltransferase
MSMEG_0710	-1.1821	5.20301	0.000448061	0.00161092	grpE	COG0576O	co-chaperone GrpE
MSMEG_1918	-1.18154	6.80466	0.000702887	0.00238276	-	COG3920T	sensor histidine kinase
MSMEG_6402	-1.17692	5.36409	0.000671342	0.00228821	-	COG0671I	PAP2 superfamily protein
MSMEG_0026	-1.1744	6.52853	0.000444595	0.00160012	-	COG1511S	septation inhibitor protein
MSMEG_2828	-1.17019	5.79295	0.000647636	0.00222726	-	COG3464L	IS1096, tnpA protein
MSMEG_5635	-1.16905	5.449	0.000569037	0.00199279	-	-	hypothetical protein
MSMEG_6094	-1.16826	6.67785	0.00060631	0.00210406	lysS	COG1190J	lysyl-tRNA synthetase
MSMEG_1836	-1.15757	6.60866	0.000988121	0.00320755	manA	COG1482G	mannose-6-phosphate isomerase
MSMEG_0552	-1.1555	5.47947	0.000627641	0.00216824	-	COG1764O	hypothetical protein
MSMEG_2960	-1.15361	6.82215	0.000977296	0.00317841	yajC	COG1862U	preprotein translocase subunit YajC
MSMEG_3216	-1.15346	5.08043	0.000829283	0.00274369	-	COG1225O	peroxiredoxin Q
MSMEG_6161	-1.15191	5.9506	0.000589542	0.00205623	-	COG3464L	IS1096, tnpA protein
MSMEG_3066	-1.15179	6.1277	0.000604868	0.00210011	rpe	COG0036G	ribulose-phosphate 3-epimerase
MSMEG_5094	-1.15096	6.06602	0.000718482	0.00242725	-	COG3464L	IS1096, tnpA protein
MSMEG_2363	-1.15092	5.58965	0.000947757	0.00309844	-	COG0317TK	amino acid-binding protein
MSMEG_6359	-1.14996	5.03817	0.000749988	0.00251465	-	-	trypsin domain-containing protein
MSMEG_4697	-1.14965	5.53848	0.00059999	0.00208844	-	-	hypothetical protein
MSMEG_4790	-1.1008	6.02928	0.000855446	0.00282346	-	COG3464L	IS1096, tnpA protein

## Sheet: PBS 24h Up
Synonym	logFC	logCPM	PValue	FDR	Gene	COG	Product
MSMEG_1711	9.58347	9.61859	3.74787e-57	2.58041e-53	-	COG1129G	ABC transporter ATP-binding protein
MSMEG_2712	9.49006	2.9699	1.32587e-22	9.92238e-21	hypC	COG0298O	hydrogenase assembly chaperone HypC/HupF
MSMEG_2718	9.23521	8.3981	2.15279e-56	7.41099e-53	-	COG0694O	(Fe-S)-binding protein
MSMEG_2716	9.08139	7.76356	4.36587e-56	1.00197e-52	-	-	hypothetical protein
MSMEG_2714	9.0537	2.48563	1.10064e-17	4.43154e-16	-	-	hypothetical protein
MSMEG_2708	8.12127	1.24089	3.99953e-12	7.0971e-11	-	-	hypothetical protein
MSMEG_2058	8.07519	10.3439	4.2904e-45	4.21992e-42	nuoF	COG1894C	NADH-quinone oxidoreductase subunit F
MSMEG_2713	7.79272	5.42631	2.75548e-46	3.79429e-43	-	COG0680C	peptidase M52, hydrogen uptake protein
MSMEG_2703	7.48795	4.78157	2.71701e-42	1.87066e-39	hypC	COG0298O	hydrogenase assembly chaperone HypC/HupF
MSMEG_1896	7.42429	7.3179	1.04567e-31	2.57124e-29	-	COG0183I	acetyl-CoA acetyltransferase
MSMEG_1897	7.38239	4.97797	4.4573e-22	3.06885e-20	pcaD	COG0596R	3-oxoadipate enol-lactonase
MSMEG_2711	7.3385	7.45329	3.56372e-43	3.06703e-40	hypF	COG0068O	[NiFe] hydrogenase maturation protein HypF
MSMEG_1413	7.27657	7.3115	5.01908e-43	3.8396e-40	rocD	COG4992E	ornithine--oxo-acid transaminase
MSMEG_2717	7.26898	4.12668	1.49441e-29	2.85806e-27	-	-	hypothetical protein
MSMEG_2706	6.85171	5.69775	6.10719e-51	1.0512e-47	gmhA	COG0279G	phosphoheptose isomerase
MSMEG_2709	6.81496	4.63185	4.02824e-39	1.7334e-36	-	-	hypothetical protein
MSMEG_1495	6.73794	8.7586	9.15921e-42	5.73283e-39	-	COG0637R	HAD-superfamily hydrolase
MSMEG_2705	6.44142	6.66014	8.48053e-46	9.73141e-43	hypE	COG0309O	hydrogenase expression/formation protein HypE
MSMEG_2707	6.3443	5.02695	8.8271e-41	4.67497e-38	-	-	hypothetical protein
MSMEG_4711	6.28381	6.39922	4.21092e-38	1.61068e-35	-	COG0022C	pyruvate dehydrogenase E1 component subunit beta
MSMEG_1414	6.14344	6.35506	5.95148e-40	2.92685e-37	-	COG1834E	amidinotransferase
MSMEG_2710	6.03461	5.44065	2.34274e-41	1.34415e-38	-	-	hypothetical protein
MSMEG_0911	5.99264	11.9947	3.22242e-28	4.9303e-26	aceA	COG2224C	isocitrate lyase
MSMEG_2062	5.83493	2.98473	3.40665e-17	1.32513e-15	nuoB	COG0377C	NADH dehydrogenase subunit B
MSMEG_5139	5.82453	5.21601	1.06455e-33	3.4902e-31	narH	COG1140C	nitrate reductase subunit beta
MSMEG_2056	5.78982	5.094	6.10875e-31	1.35673e-28	nuoH	COG1005C	NADH dehydrogenase subunit H
MSMEG_0747	5.72441	4.9431	3.43918e-22	2.44111e-20	-	COG1975O	carbon monoxide dehydrogenase F protein
MSMEG_2057	5.71923	6.46552	1.29026e-32	3.86236e-30	nuoG	COG1034C	NADH dehydrogenase subunit G
MSMEG_1970	5.70434	9.64595	3.22603e-32	8.88449e-30	-	COG3284QK	sigma factor
MSMEG_0051	5.57289	7.54286	1.65558e-21	1.0653e-19	-	-	transcription factor WhiB family protein
MSMEG_1898	5.54035	4.77001	1.57981e-15	4.92172e-14	-	COG1788I	succinyl-CoA:3-ketoacid-coenzyme A transferase 1
MSMEG_1412	5.52297	6.42108	1.2e-38	4.86001e-36	-	COG0531E	amino acid permease
MSMEG_2052	5.47828	5.68339	1.03065e-39	4.73067e-37	nuoL	COG1009CP	NADH dehydrogenase subunit L
MSMEG_3121	5.28353	12.3271	1.20104e-28	2.06729e-26	-	COG2345K	DNA-binding protein
MSMEG_2719	5.25415	5.72357	8.01001e-26	8.7927e-24	-	COG0374C	hydrogen:quinone oxidoreductase
MSMEG_1764	5.24518	8.76078	4.325e-27	5.51437e-25	-	COG0160E	L-lysine aminotransferase
MSMEG_3616	5.24312	9.70249	3.92224e-26	4.42699e-24	-	COG2261S	integral membrane protein
MSMEG_0901	5.16255	9.1969	3.21448e-26	3.68861e-24	-	COG3564S	hypothetical protein
MSMEG_3614	5.12572	7.08761	8.98069e-31	1.93225e-28	-	-	hypothetical protein
MSMEG_5582	5.08704	7.84332	9.04212e-26	9.57769e-24	-	-	hypothetical protein
MSMEG_1624	4.99668	4.27007	9.91082e-24	8.74821e-22	-	COG0589T	universal stress protein family protein
MSMEG_5311	4.98092	-0.00783637	1.33566e-05	6.79674e-05	-	-	hypothetical protein
MSMEG_1969	4.97964	7.19371	8.6402e-33	2.70399e-30	-	COG0789K	MerR family transcriptional regulator
MSMEG_3615	4.95624	8.28739	3.1412e-27	4.15907e-25	-	COG1064R	zinc-binding alcohol dehydrogenase
MSMEG_0910	4.93521	7.96138	4.85273e-28	7.26327e-26	-	-	hypothetical protein
MSMEG_3330	4.9066	7.27865	2.06495e-22	1.49655e-20	-	-	hypothetical protein
MSMEG_2059	4.88112	3.97656	6.05096e-16	2.08304e-14	-	COG1905C	NADH dehydrogenase subunit E
MSMEG_2054	4.87141	3.39468	1.05753e-24	1.01126e-22	-	COG0839C	NADH dehydrogenase subunit J
MSMEG_6534	4.85985	2.50326	2.54028e-14	6.50181e-13	-	-	hypothetical protein
MSMEG_2060	4.81177	5.65798	2.80872e-28	4.49722e-26	nuoD	COG0649C	NADH dehydrogenase subunit D
MSMEG_3331	4.81103	9.175	5.87384e-19	2.76996e-17	-	-	hypothetical protein
MSMEG_0420	4.80522	5.16878	9.91713e-31	2.06907e-28	-	-	hypothetical protein
MSMEG_2720	4.79438	6.41416	6.93384e-30	1.4041e-27	-	COG1740C	NADH ubiquinone oxidoreductase, 20 kDa subunit
MSMEG_1908	4.79076	4.28931	1.28176e-27	1.87765e-25	-	COG4638PR	benzoate 1,2-dioxygenase subunit alpha
MSMEG_2051	4.76671	4.67142	9.31826e-30	1.83304e-27	nuoM	COG1008C	NADH dehydrogenase subunit M
MSMEG_0749	4.76316	3.54529	4.4807e-12	7.81003e-11	-	COG3427S	carbon monoxide dehydrogenase subunit G (CoxG) family protein
MSMEG_0745	4.66773	1.72057	7.25621e-10	8.81111e-09	-	COG2080C	2Fe-2S-binding domain-containing protein
MSMEG_5299	4.65964	6.16689	9.53644e-37	3.45571e-34	-	-	hypothetical protein
MSMEG_2715	4.62804	7.15207	2.90679e-28	4.54847e-26	-	-	hypothetical protein
MSMEG_2053	4.55329	0.371105	2.1751e-07	1.64929e-06	nuoK	COG0713C	NADH dehydrogenase subunit K
MSMEG_1966	4.50322	6.6711	2.05924e-32	5.90745e-30	-	-	hypothetical protein
MSMEG_3329	4.43615	6.75124	1.20486e-24	1.13637e-22	-	-	hypothetical protein
MSMEG_5344	4.43566	5.56533	2.25323e-31	5.34948e-29	-	-	hypothetical protein
MSMEG_4384	4.4017	8.28709	1.34677e-22	9.97042e-21	-	COG0744M	penicillin binding protein transpeptidase domain-containing protein
MSMEG_2194	4.38106	7.58517	2.2257e-26	2.68841e-24	-	COG0789K	MerR family transcriptional regulator
MSMEG_3939	4.35122	8.15144	6.78817e-15	1.92332e-13	-	COG0589T	universal stress protein family protein
MSMEG_5141	4.34837	4.57696	3.56512e-23	2.85417e-21	-	COG2223P	nitrate/nitrite transporter
MSMEG_6174	4.3318	5.47075	6.69489e-32	1.7072e-29	-	COG1414K	IclR family transcriptional regulator
MSMEG_2702	4.30816	8.27145	1.3034e-21	8.5466e-20	hypD	COG0409O	hydrogenase expression/formation protein HypD
MSMEG_4026	4.2928	4.72502	2.07943e-25	2.10542e-23	-	-	hypothetical protein
MSMEG_3955	4.25695	9.77604	1.13027e-14	3.12525e-13	-	-	hypothetical protein
MSMEG_0416	4.238	11.0473	2.81286e-16	1.00345e-14	-	-	hypothetical protein
MSMEG_4712	4.20607	6.73444	3.64774e-24	3.34863e-22	-	COG1071C	pyruvate dehydrogenase E1 component subunit alpha
MSMEG_3943	4.1378	9.72588	1.78858e-16	6.51556e-15	-	-	hypothetical protein
MSMEG_0746	4.12748	5.78124	2.54938e-16	9.14192e-15	-	COG1529C	carbon-monoxide dehydrogenase, large subunit
MSMEG_1192	4.12516	2.80681	8.368e-14	1.97307e-12	-	COG0739M	M23 peptidase domain-containing protein
MSMEG_6139	4.10692	6.84196	7.81089e-24	6.98416e-22	-	COG1309K	HTH-type transcriptional regulator
MSMEG_6535	4.10037	6.07263	1.91964e-23	1.63169e-21	fusA	COG0480J	elongation factor G
MSMEG_4298	4.09986	9.50888	9.86154e-20	5.06692e-18	panB	COG0413H	3-methyl-2-oxobutanoate hydroxymethyltransferase
MSMEG_5298	4.05682	6.6522	1.42664e-26	1.754e-24	-	-	hypothetical protein
MSMEG_4575	4.02133	5.27193	2.76854e-25	2.76253e-23	-	-	hypothetical protein
MSMEG_5109	4.00285	5.52959	3.77032e-29	6.65607e-27	-	COG2220R	hypothetical protein
MSMEG_3565	3.98954	6.07138	1.57965e-27	2.2658e-25	-	-	hypothetical protein
MSMEG_3566	3.97465	6.56886	2.02945e-27	2.73975e-25	-	-	FadD16 protein
MSMEG_0693	3.94929	7.06698	3.28529e-25	3.23132e-23	-	-	hypothetical protein
MSMEG_3727	3.94842	3.36129	5.3632e-16	1.85556e-14	-	-	hypothetical protein
MSMEG_2061	3.93713	3.96867	1.02147e-15	3.31737e-14	-	COG0852C	NADH dehydrogenase subunit C
MSMEG_3934	3.93418	9.48107	7.39033e-14	1.76675e-12	-	COG0574G	phosphoenolpyruvate synthase
MSMEG_2721	3.91182	3.655	1.03038e-18	4.69812e-17	hypB	COG0378OK	hydrogenase nickel incorporation protein HypB
MSMEG_2486	3.89277	4.76202	3.67629e-22	2.5567e-20	-	COG2271G	major facilitator superfamily protein
MSMEG_5568	3.88483	5.3925	2.73399e-26	3.24544e-24	-	COG4221R	clavaldehyde dehydrogenase
MSMEG_1765	3.86204	6.05448	1.75925e-24	1.63682e-22	-	COG1787V	restriction endonuclease
MSMEG_6141	3.85781	8.90262	2.39656e-18	1.05098e-16	-	COG3653Q	N-acyl-D-glutamate amidohydrolase
MSMEG_5138	3.85616	3.89502	4.18814e-20	2.30683e-18	narJ	COG2180C	nitrate reductase molybdenum cofactor assembly chaperone
MSMEG_1810	3.84459	6.0879	1.32357e-18	5.95605e-17	-	-	hypothetical protein
MSMEG_3948	3.83763	9.17721	1.19988e-14	3.30446e-13	-	COG4908R	acyltransferase
MSMEG_5907	3.82565	4.92734	1.01875e-25	1.06274e-23	-	COG1960I	acyl-CoA dehydrogenase
MSMEG_5180	3.80781	12.4394	3.33288e-11	5.03705e-10	-	-	hypothetical protein
MSMEG_5908	3.80541	4.19223	1.09946e-20	6.58244e-19	-	COG0318IQ	acyl-CoA synthetase
MSMEG_0538	3.80336	9.95583	4.89906e-16	1.70354e-14	-	COG1846K	MarR family transcriptional regulator
MSMEG_3658	3.79898	3.4987	1.31735e-14	3.58495e-13	-	-	hypothetical protein
MSMEG_4361	3.76236	8.40505	1.96206e-19	9.58069e-18	-	-	hypothetical protein
MSMEG_1878	3.73208	8.66741	1.33439e-13	3.02214e-12	-	COG1544J	S30AE family protein
MSMEG_4486	3.71457	4.99011	8.50212e-25	8.24466e-23	-	COG0640K	ArsR family transcriptional regulator
MSMEG_6428	3.71208	7.84283	4.49664e-20	2.45709e-18	-	-	hypothetical protein
MSMEG_3522	3.71114	6.11735	1.09932e-25	1.12967e-23	-	COG5178A	dopamine receptor D4
MSMEG_4710	3.6691	7.35795	9.26823e-18	3.77585e-16	-	COG0508C	branched-chain alpha-keto acid dehydrogenase subunit E2
MSMEG_5339	3.65695	6.49111	8.04561e-26	8.7927e-24	-	COG0683E	nitrile hydratase regulator1
MSMEG_5016	3.65152	6.33362	8.06213e-16	2.66864e-14	-	COG2608P	hypothetical protein
MSMEG_0419	3.63847	4.10572	3.4645e-13	7.3169e-12	-	-	integral membrane protein
MSMEG_3935	3.60656	11.0708	1.21139e-12	2.32324e-11	-	-	hypothetical protein
MSMEG_5135	3.60533	10.7695	4.49655e-13	9.32493e-12	-	-	hypothetical protein
MSMEG_4689	3.58415	7.18769	2.05665e-19	9.97183e-18	-	-	hypothetical protein
MSMEG_3728	3.58199	2.20384	2.17134e-11	3.39766e-10	-	-	hypothetical protein
MSMEG_3540	3.55947	6.65387	3.65968e-20	2.04853e-18	-	-	hypothetical protein
MSMEG_3523	3.54128	2.47402	1.83977e-13	4.12601e-12	-	-	hypothetical protein
MSMEG_3340	3.53542	2.35498	1.30401e-13	2.96308e-12	-	-	hypothetical protein
MSMEG_5136	3.52776	12.2739	5.47713e-13	1.11568e-11	-	COG3467R	hypothetical protein
MSMEG_3942	3.51858	10.9988	7.2357e-11	1.02717e-09	-	COG2187S	hypothetical protein
MSMEG_0586	3.51521	11.4179	6.16318e-10	7.60457e-09	-	-	STAS domain-containing protein
MSMEG_6441	3.5151	7.51037	1.03525e-15	3.34053e-14	-	COG1309K	TetR family transcriptional regulator
MSMEG_4715	3.51437	4.81596	1.05516e-20	6.3726e-19	-	COG1960I	acyl-CoA dehydrogenase
MSMEG_1326	3.50288	3.60086	3.62782e-10	4.62547e-09	-	-	hypothetical protein
MSMEG_5181	3.49793	11.9558	5.45164e-10	6.75081e-09	-	COG5421L	IS1549, transposase
MSMEG_5140	3.49463	6.64907	2.23528e-19	1.07622e-17	-	COG5013C	nitrate reductase subunit alpha
MSMEG_2055	3.48593	2.95777	4.2926e-12	7.53943e-11	nuoI	COG1143C	NADH dehydrogenase subunit I
MSMEG_2050	3.48493	5.63405	1.41159e-19	7.04263e-18	nuoN	COG1007C	NADH dehydrogenase subunit N
MSMEG_2701	3.48163	8.17337	1.04232e-13	2.40012e-12	-	-	hypothetical protein
MSMEG_5243	3.46236	10.6012	3.30662e-13	7.07021e-12	-	COG3467R	hypothetical protein
MSMEG_3949	3.45869	6.8839	1.59486e-15	4.92405e-14	-	-	hypothetical protein
MSMEG_2561	3.45315	2.29816	9.91407e-12	1.62908e-10	-	COG3386G	gluconolactonase
MSMEG_3703	3.44936	7.27876	6.02522e-18	2.49901e-16	-	-	hypothetical protein
MSMEG_5137	3.44543	3.82379	3.95698e-12	7.03974e-11	narI	COG2181C	respiratory nitrate reductase subunit gamma
MSMEG_0329	3.4081	2.98896	3.90962e-14	9.61347e-13	-	COG1853R	FMN oxidoreductase
MSMEG_5909	3.38914	3.31807	6.59397e-15	1.87601e-13	-	COG0451MG	oxidoreductase
MSMEG_2487	3.36691	4.88951	2.26303e-20	1.29841e-18	-	COG0160E	4-aminobutyrate aminotransferase
MSMEG_2063	3.35521	1.91625	1.69545e-10	2.24917e-09	nuoA	COG0838C	NADH dehydrogenase subunit A
MSMEG_3328	3.35055	7.03556	2.56021e-13	5.59588e-12	-	-	hypothetical protein
MSMEG_0529	3.31469	8.03317	3.33408e-12	5.99351e-11	-	COG2909K	serine/threonine protein kinase
MSMEG_5117	3.31205	7.34658	2.00763e-11	3.16285e-10	-	COG0506E	proline dehydrogenase
MSMEG_4027	3.29996	5.57369	4.49915e-21	2.81606e-19	-	COG0604CR	zinc-containing alcohol dehydrogenase superfamily protein
MSMEG_3947	3.29188	8.29079	7.79831e-13	1.55215e-11	-	COG1105G	6-phosphofructokinase
MSMEG_5906	3.28661	4.6376	5.03003e-18	2.09889e-16	-	COG1960I	acyl-CoA dehydrogenase
MSMEG_5108	3.2737	2.7881	5.11603e-13	1.05146e-11	-	-	hypothetical protein
MSMEG_1410	3.27341	5.73375	3.55341e-22	2.49645e-20	fabG	COG1028IQR	3-ketoacyl-ACP reductase
MSMEG_0331	3.26857	5.03819	1.32114e-20	7.7744e-19	-	COG2197TK	LuxR family transcriptional regulator
MSMEG_2557	3.26201	2.37538	1.83271e-12	3.41957e-11	-	COG1309K	TetR family transcriptional regulator
MSMEG_1712	3.25786	1.41851	1.14237e-07	9.14562e-07	-	COG1879G	ABC transporter periplasmic protein
MSMEG_3946	3.2343	9.54101	1.17454e-09	1.36998e-08	-	-	transmembrane protein
MSMEG_3326	3.2335	7.33635	4.11987e-11	6.11321e-10	-	COG2170S	carboxylate-amine ligase
MSMEG_5107	3.2197	3.78336	7.24034e-16	2.45565e-14	-	COG0596R	hypothetical protein
MSMEG_5991	3.20722	0.699095	6.71095e-06	3.66415e-05	-	-	MaoC like domain-containing protein
MSMEG_0987	3.20323	9.75229	9.54678e-15	2.67193e-13	-	-	hypothetical protein
MSMEG_3932	3.19126	9.72707	5.11234e-09	5.39027e-08	-	COG0071O	hypothetical protein
MSMEG_4550	3.18918	5.23309	3.27562e-18	1.41841e-16	-	COG3547L	transposase
MSMEG_0530	3.18029	9.49312	8.73089e-10	1.04e-08	-	COG1028IQR	short chain dehydrogenase
MSMEG_6199	3.1758	5.80541	1.7858e-22	1.30801e-20	-	-	transcription factor WhiB
MSMEG_0744	3.16761	3.5781	3.46083e-13	7.3169e-12	-	COG1319C	carbon monoxide dehydrogenase
MSMEG_3562	3.16487	6.09724	1.08889e-19	5.55334e-18	pcaC	COG2128S	hypothetical protein
MSMEG_0415	3.15773	10.4915	6.7692e-14	1.62958e-12	-	COG1853R	NADH-FMN oxidoreductase
MSMEG_1411	3.14189	6.44772	2.02462e-15	6.22298e-14	-	COG0589T	universal stress protein family protein
MSMEG_4716	3.13866	6.74752	2.45408e-18	1.06939e-16	-	COG4770I	acetyl-/propionyl-coenzyme A carboxylase subunit alpha
MSMEG_1975	3.1266	2.88202	8.79457e-11	1.23825e-09	-	COG2159R	amidohydrolase
MSMEG_1300	3.10926	3.67093	2.8263e-14	7.13258e-13	-	-	hypothetical protein
MSMEG_3933	3.09761	9.21199	3.3784e-10	4.33153e-09	-	COG4908R	hypothetical protein
MSMEG_5996	3.07521	5.3866	1.63982e-19	8.12242e-18	-	COG0183I	acetyl-CoA acetyltransferase
MSMEG_5992	3.07414	2.93036	1.16087e-12	2.23256e-11	-	COG1545R	hypothetical protein
MSMEG_3866	3.07306	3.50958	6.60865e-14	1.59651e-12	-	-	hypothetical protein
MSMEG_3954	3.07196	7.5105	3.73134e-11	5.56066e-10	-	COG1554G	trehalose 6-phosphate phosphorylase
MSMEG_3327	3.07139	5.16156	1.40932e-12	2.67305e-11	-	-	hypothetical protein
MSMEG_0537	3.06559	8.17975	4.95481e-12	8.52847e-11	-	-	hypothetical protein
MSMEG_5733	3.06294	11.9492	1.72102e-10	2.27809e-09	-	COG0589T	universal stress protein family protein
MSMEG_2560	3.06127	1.37232	1.09472e-07	8.77435e-07	-	-	hypothetical protein
MSMEG_0988	3.05783	10.2316	1.27081e-13	2.90682e-12	menA	COG1575H	1,4-dihydroxy-2-naphthoate octaprenyltransferase
MSMEG_2995	3.04784	0.58474	3.92407e-05	0.000180614	-	COG1309K	TetR family transcriptional regulator
MSMEG_5011	3.04782	6.53229	3.20516e-14	7.99548e-13	-	-	hypothetical protein
MSMEG_0330	3.03861	5.15638	1.41413e-17	5.62789e-16	-	COG2197TK	LuxR family transcriptional regulator
MSMEG_4576	3.03849	5.51546	6.83999e-20	3.56768e-18	-	COG0330O	SpfH domain-containing protein
MSMEG_5650	3.0325	5.33906	8.05489e-16	2.66864e-14	-	COG0365I	AMP-dependent synthetase/ligase
MSMEG_3542	3.02879	7.77187	2.7672e-11	4.24325e-10	-	COG3874S	hypothetical protein
MSMEG_4359	3.02823	6.71432	8.48067e-17	3.17334e-15	-	-	hypothetical protein
MSMEG_6019	3.0263	4.13632	6.85019e-14	1.64333e-12	-	COG1129G	sugar ABC transporter ATPase
MSMEG_0981	3.01284	2.86932	6.06993e-12	1.03189e-10	-	COG2197TK	two-component system regulator
MSMEG_3865	3.00989	10.0899	6.44975e-13	1.30224e-11	-	-	hypothetical protein
MSMEG_0900	3.00975	6.91692	7.46144e-14	1.77758e-12	-	COG1012C	eptc-inducible aldehyde dehydrogenase
MSMEG_6794	3.00073	3.65901	6.84215e-12	1.1603e-10	-	-	DNA-binding protein
MSMEG_4653	3.00023	7.56278	1.23351e-14	3.37182e-13	-	COG3622G	AP endonuclease, family protein 2 superfamily protein
MSMEG_5230	2.99622	6.048	4.02151e-20	2.23291e-18	-	-	hypothetical protein
MSMEG_1625	2.99556	4.64887	7.53371e-16	2.53022e-14	-	COG0531E	amino acid transporter
MSMEG_3471	2.98863	6.32057	3.7422e-19	1.78924e-17	-	COG0807H	hypothetical protein
MSMEG_3558	2.98728	4.94357	1.98415e-17	7.8062e-16	-	COG0412Q	carboxymethylenebutenolidase
MSMEG_4713	2.97804	4.37956	7.93785e-13	1.57367e-11	-	COG2301G	HpcH/HpaI aldolase/citrate lyase
MSMEG_2193	2.97165	6.05518	9.65621e-19	4.4322e-17	-	COG1309K	TetR family transcriptional regulator
MSMEG_1683	2.96996	10.5324	1.2841e-12	2.45583e-11	-	COG1457F	cytosine/purines uracil thiamine allantoin permease
MSMEG_1971	2.96814	4.61095	9.02298e-14	2.11303e-12	-	-	propane monooxygenase hydroxylase large subunit
MSMEG_5352	2.95226	7.93966	3.35463e-09	3.62584e-08	-	COG2388R	hypothetical protein
MSMEG_0699	2.949	8.84731	5.2805e-13	1.07882e-11	-	COG0443O	hypothetical protein
MSMEG_3937	2.94828	6.0221	6.33165e-11	9.02554e-10	-	-	hypothetical protein
MSMEG_0418	2.93356	4.32988	4.79422e-12	8.31442e-11	sdhA	COG1053C	succinate dehydrogenase flavoprotein subunit
MSMEG_3008	2.92508	6.37974	2.36633e-18	1.04437e-16	-	COG3284QK	sigma 54 type regulator
MSMEG_5313	2.91958	0.717803	7.27803e-05	0.00031641	-	-	hypothetical protein
MSMEG_0227	2.91511	7.05312	5.13272e-13	1.05175e-11	-	COG1309K	TetR family transcriptional regulator
MSMEG_5434	2.88144	6.85368	1.55102e-11	2.46622e-10	-	-	hypothetical protein
MSMEG_0583	2.88081	4.28155	2.97036e-13	6.43112e-12	-	-	hypothetical protein
MSMEG_4339	2.86432	6.36693	3.23554e-16	1.13657e-14	-	COG2197TK	hypothetical protein
MSMEG_0658	2.86124	1.12301	7.45524e-05	0.000323029	-	COG1177E	polyamine ABC-transporter inner membrane subunit
MSMEG_5393	2.85462	3.34157	3.41984e-12	6.13166e-11	kdpB	COG2216P	potassium-transporting ATPase subunit B
MSMEG_6041	2.85209	6.94099	2.82817e-14	7.13258e-13	-	COG1960I	acyl-CoA dehydrogenase
MSMEG_5153	2.84841	9.76232	1.2791e-11	2.05281e-10	-	COG4982I	hypothetical protein
MSMEG_6188	2.83858	7.82475	4.04699e-12	7.16286e-11	-	-	hypothetical protein
MSMEG_3950	2.83588	12.2586	9.64621e-11	1.34442e-09	-	COG0589T	universal stress protein family protein
MSMEG_1599	2.83568	8.55111	1.68014e-12	3.14455e-11	-	COG1595K	RNA polymerase sigma factor SigD
MSMEG_5271	2.83293	7.22262	7.80021e-13	1.55215e-11	-	COG0657I	esterase
MSMEG_4205	2.82812	4.82939	1.21107e-15	3.86027e-14	-	COG2197TK	transcriptional regulator
MSMEG_0527	2.827	1.66928	5.08008e-08	4.29685e-07	-	COG1028IQR	2-hydroxycyclohexnecarboxyl-CoA dehydrogenase
MSMEG_2838	2.81055	5.24788	5.26189e-12	9.03444e-11	-	-	hypothetical protein
MSMEG_3938	2.81013	6.12067	1.09752e-09	1.29091e-08	-	-	hypothetical protein
MSMEG_5394	2.80701	1.44333	1.68167e-06	1.06223e-05	-	COG2156P	potassium-transporting ATPase subunit C
MSMEG_1373	2.80358	2.01174	8.84017e-06	4.66753e-05	-	COG1172G	ribose/xylose/arabinose/galactoside ABC-type transport systems, permeases
MSMEG_0976	2.80354	9.97814	3.59728e-09	3.86385e-08	-	-	hypothetical protein
MSMEG_2399	2.79792	9.99918	4.1003e-09	4.3633e-08	ung	COG0692L	uracil-DNA glycosylase
MSMEG_5794	2.79565	7.98302	1.84451e-12	3.43229e-11	-	COG5178A	hypothetical protein
MSMEG_1496	2.79353	6.43194	1.28622e-15	4.04366e-14	mmsB	COG2084I	3-hydroxyisobutyrate dehydrogenase
MSMEG_5994	2.79325	3.54828	2.78646e-13	6.05199e-12	-	COG1960I	acyl-CoA dehydrogenase
MSMEG_0980	2.79309	4.63175	3.52604e-15	1.05551e-13	-	COG4585T	signal transduction histidine kinase
MSMEG_4717	2.79131	4.68573	1.08289e-12	2.0943e-11	-	COG4799I	carboxyl transferase domain-containing protein
MSMEG_6790	2.78277	1.62505	2.69294e-07	2.00659e-06	-	COG1082G	AP endonuclease, family protein 2
MSMEG_1756	2.78123	6.32284	6.13945e-10	7.58889e-09	-	COG0266L	endonuclease VIII
MSMEG_1906	2.77307	5.25996	3.79046e-13	7.93233e-12	-	COG0543HC	toluate 1,2-dioxygenase electron transfer component
MSMEG_5242	2.76912	10.2873	2.09937e-09	2.36179e-08	-	-	acyltransferase
MSMEG_0748	2.7659	3.22011	2.11726e-07	1.61076e-06	-	COG0714R	ATPase
MSMEG_3869	2.76134	4.25827	2.19572e-12	4.03134e-11	-	-	hypothetical protein
MSMEG_1426	2.75873	9.72834	4.50056e-11	6.62102e-10	-	COG1215M	membrane sugar transferase
MSMEG_5520	2.74529	5.33284	3.62067e-15	1.07006e-13	-	COG2141C	hypothetical protein
MSMEG_3014	2.74002	6.31022	1.98819e-16	7.20456e-15	-	COG3801S	hypothetical protein
MSMEG_3685	2.73777	7.25097	1.72265e-07	1.33414e-06	-	-	hypothetical protein
MSMEG_4794	2.73754	2.22051	1.54861e-08	1.47268e-07	-	COG1463Q	virulence factor
MSMEG_5012	2.73742	6.61795	8.19103e-14	1.93798e-12	-	-	trans-sialidase
MSMEG_4869	2.7362	0.730562	4.27974e-05	0.000194881	-	COG1703E	LAO/AO transporter ATPase
MSMEG_3695	2.72993	3.79702	3.20274e-12	5.77248e-11	-	-	hypothetical protein
MSMEG_1738	2.72363	10.9782	7.35605e-11	1.03997e-09	-	-	transmembrane protein
MSMEG_3132	2.72054	6.32648	4.30344e-17	1.64607e-15	-	COG1396K	DNA-binding protein
MSMEG_3398	2.71421	5.38582	3.21993e-16	1.13657e-14	-	COG2814G	integral membrane transporter
MSMEG_4023	2.71005	4.70522	6.91043e-12	1.169e-10	-	COG1249C	oxidoreductase
MSMEG_2601	2.7096	3.46074	3.06375e-11	4.6668e-10	pcaH	COG3485Q	protocatechuate 3,4-dioxygenase subunit beta
MSMEG_3589	2.7072	1.23246	9.13072e-06	4.80987e-05	-	-	hypothetical protein
MSMEG_4808	2.70615	2.72595	3.5645e-09	3.83462e-08	-	COG2159R	amidohydrolase
MSMEG_6691	2.69737	2.32613	3.3072e-08	2.89328e-07	-	COG2071R	glutamine amidotransferase
MSMEG_1374	2.69377	3.75069	2.65323e-11	4.09585e-10	-	COG1879G	ribose ABC transporter periplasmic binding protein
MSMEG_5019	2.69299	7.09972	4.54154e-14	1.10881e-12	-	COG3284QK	regulatory protein
MSMEG_3719	2.69008	3.11414	5.33213e-10	6.61473e-09	-	COG0530P	sodium/calcium exchanger protein
MSMEG_3725	2.68877	2.54486	8.24532e-09	8.372e-08	pqqA	-	coenzyme PQQ biosynthesis protein A
MSMEG_4651	2.68633	2.58982	1.90739e-08	1.7715e-07	-	COG1082G	AP endonuclease, family protein 2
MSMEG_0358	2.67863	7.18648	2.26483e-12	4.14717e-11	-	COG0208F	ribonucleotide-diphosphate reductase subunit beta
MSMEG_4379	2.67649	6.91155	9.7996e-13	1.91134e-11	-	COG1335Q	isochorismatase hydrolase
MSMEG_1761	2.67643	6.36995	6.48973e-10	7.9505e-09	-	-	integral membrane protein
MSMEG_1899	2.67095	5.61603	1.96299e-07	1.50503e-06	-	COG2057I	succinyl-CoA:3-ketoacid-coenzyme A transferase subunit B
MSMEG_6793	2.66988	4.6465	7.32944e-15	2.05972e-13	-	-	hypothetical protein
MSMEG_0996	2.66842	2.21125	5.99027e-08	4.96904e-07	-	COG3222S	hypothetical protein
MSMEG_6440	2.6641	9.21558	1.49618e-09	1.71973e-08	-	COG2072P	monooxygenase, flavin-binding family protein
MSMEG_3525	2.65821	4.49156	3.84522e-14	9.52314e-13	-	COG1709K	XRE family transcriptional regulator
MSMEG_4714	2.65464	3.82825	4.40431e-08	3.7716e-07	-	COG2030I	MoaC domain-containing protein
MSMEG_5567	2.65244	5.38564	2.46987e-14	6.34518e-13	-	COG1309K	TetR family transcriptional regulator
[truncated: 750 more rows]

## Sheet: PBS 24h Down
Synonym	logFC	logCPM	PValue	FDR	Gene	COG	Product
[truncated: 1,015 more rows]

## Sheet: PBS 14d Up
Synonym	logFC	logCPM	PValue	FDR	Gene	COG	Product
[truncated: 1,105 more rows]

[truncated: 9 more sheets: PBS 14d Down, PBS-T 1h Up, PBS-T 1h Down, PBS-T 3h Up, PBS-T 3h Down, PBS-T 24h Up, PBS-T 24h Down, PBS-T 14d Up, PBS-T 14d Down]
